# Supplementary material for: Reproductive pattern and population dynamics of commercial red swamp crayfish (Procambarus clarkii) from China: implications for sustainable aquaculture management
Source: PeerJ. 2019 Jan 23;7:e6214. doi: 10.7717/peerj.6214 (PMC6347965; doi:10.7717/peerj.6214)
Supplement: Table S1 [file peerj-07-6214-s002.xls]

## Sheet: total data with date
Date	Month	Weight	Full.length	Sex	Carap.length	Carap.width	Chel.length	Gon.weight	liv.weight	Carap.State	Gon.col	Stag.gon	M.sex.char	Msex	Cray.col	CPUE1	CPUE2	fecundity	MonthTem	Temperature
2017-01-24	1	14.59	84.16	F	41.17	18.04	49.04	0.06	0.51	H	White	7	NA	NA	Red	0.33	0.67	NA	1	9.37
2017-01-24	1	21.74	85.01	M	43.14	19.18	76.18	0.01	1.07	H	White	NA	Y	1	Red	0	1.33	NA	1	9.28
2017-01-24	1	24.13	97.08	F	46.12	20.1	66.18	0.35	2	H	.brown	5	NA	NA	Red	0.67	1	NA	1	9.08
2017-01-24	1	25.68	89.08	M	45.1	19.18	81.18	0.01	1.4	H	White	NA	Y	1	Red	1	0.33	NA	1	8.98
2017-01-24	1	26.67	104.04	F	50.08	22.18	61.12	0.06	1.86	H	White	7	NA	NA	Red	0	0.67	NA	1	8.78
2017-01-24	1	28.2	98.02	F	48.16	22.08	72.16	0.05	1.71	H	White	7	NA	NA	Red	0	0.67	NA	1	8.98
2017-01-24	1	28.46	102.16	F	52.04	22.12	66.12	0.05	1.65	H	yellow	2	NA	NA	Red	0.33	0.67	NA	1	9.37
2017-01-24	1	28.82	96.06	F	49.08	22.16	69.16	0.1	1.31	H	White	7	NA	NA	Red	0.33	0.33	NA	1	9.67
2017-01-24	1	29.2	92.16	M	47.14	21.08	84.16	0.01	1.97	H	White	NA	Y	1	Red	NA	NA	NA	1	10.46
2017-01-24	1	29.63	100.02	F	50.24	27.18	72.16	0.09	1.25	H	White	1	NA	NA	Red	NA	NA	NA	1	10.55
2017-01-24	1	29.93	93.04	M	48.02	23.18	80.02	0.03	1.75	H	White	NA	Y	1	Red	NA	NA	NA	1	10.65
2017-01-24	1	30.62	94.04	M	46.16	21.08	78.02	0.01	2.49	H	White	NA	Y	1	Red	NA	NA	NA	1	10.26
2017-01-24	1	31.94	95.02	M	48.04	22.06	93.18	0.01	1.89	H	White	NA	Y	1	Red	NA	NA	NA	1	9.87
2017-01-24	1	32.87	98.04	M	50.04	21.18	90.04	0.02	1.92	H	White	NA	Y	1	Red	NA	NA	NA	1	9.67
2017-01-24	1	33.24	108.1	M	53.12	22.14	85.02	0.01	2.36	H	White	NA	Y	1	Red	NA	NA	NA	1	9.37
2017-01-24	1	33.64	104.18	M	52.16	22.18	82.16	0.01	2.07	H	White	NA	Y	1	Red	NA	NA	NA	1	9.08
2017-01-24	1	34.1	107.04	M	54.1	23.02	87.04	0.03	2.49	H	White	NA	Y	1	Red	NA	NA	NA	1	8.88
2017-01-24	1	35.47	102.04	M	51.08	23.74	80.6	0.01	2.45	H	White	NA	Y	1	Red	NA	NA	NA	1	8.88
2017-01-24	1	36.25	100.12	M	51.02	23.18	93.04	0.04	2.7	H	White	NA	Y	1	Red	NA	NA	NA	1	9.97
2017-01-24	1	36.78	108.16	F	52.16	23.18	74.16	0.36	2.88	H	.brown	5	NA	NA	Red	NA	NA	NA	1	10.85
2017-01-24	1	38.82	97.04	M	51.12	22.1	95.02	0.01	1.38	H	White	NA	Y	1	Red	NA	NA	NA	1	10.46
2017-01-24	1	45.23	104.18	M	53.24	23.12	97.18	0.03	3.23	H	White	NA	Y	1	Red	NA	NA	NA	1	10.46
2017-01-24	1	46.83	100.16	M	52.89	24.14	102.12	0.03	2.97	H	White	NA	Y	1	Red	NA	NA	NA	1	10.36
2017-01-24	1	50.13	115.13	M	57.99	27.11	110.05	0.05	2.84	H	White	NA	Y	1	Red	NA	NA	NA	1	10.26
2017-01-24	1	52.5	107.16	M	55.06	26.22	103.17	0.04	3.31	H	White	NA	Y	1	Red	NA	NA	NA	1	10.16
2017-02-25	2	0.49	31.2	M	15.2	5.5	14.3	0.03	0.03	H	White	NA	N	0	Green	1.67	1	NA	1	10.06
2017-02-25	2	0.69	37.6	F	17.9	6.5	15.1	0.04	0.04	H	White	2	NA	NA	Green	2.33	2.33	NA	1	10.06
2017-02-25	2	0.71	34.4	F	17.2	6.5	15.6	0.04	0.05	H	White	2	NA	NA	Green	1.67	1.33	NA	1	9.97
2017-02-25	2	0.86	36.2	M	17.2	6.6	16.8	0.06	0.08	H	White	NA	N	0	Green	2.67	1.67	NA	1	9.87
2017-02-25	2	0.89	38.6	F	18.3	7.1	17.8	0.07	0.11	H	White	2	NA	NA	Green	2.33	1.67	NA	1	10.16
2017-02-25	2	0.94	36.9	M	17.6	6.8	18.9	0.07	0.05	H	White	NA	N	0	Green	2	2	NA	1	10.55
2017-02-25	2	1.02	39.8	M	18.4	7.6	17.6	0.04	0.1	H	White	NA	N	0	Green	1.33	2.33	NA	1	11.24
2017-02-25	2	1.18	43.8	M	19.1	7.8	17.4	0.07	0.1	H	White	NA	N	0	Green	2	1.33	NA	1	11.33
2017-02-25	2	1.25	41.2	F	20.3	8.7	18.2	0.04	0.08	H	White	2	NA	NA	Green	NA	NA	NA	1	11.24
2017-02-25	2	1.53	45.2	M	18.6	8.6	19.2	0.07	0.14	H	White	NA	N	0	Green	NA	NA	NA	1	11.14
2017-02-25	2	1.67	45.4	F	22	8.7	19.8	0.07	0.13	H	White	2	NA	NA	Green	NA	NA	NA	1	11.04
2017-02-25	2	1.73	41.8	F	23.2	9.6	20.6	0.03	0.17	H	White	2	NA	NA	Green	NA	NA	NA	1	11.04
2017-02-25	2	1.75	39.8	F	22.8	8	12.8	0.03	0.15	H	White	2	NA	NA	Green	NA	NA	NA	1	10.94
2017-02-25	2	2.63	48.4	F	24	9.4	21.4	0.09	0.18	H	White	2	NA	NA	Green	NA	NA	NA	1	10.85
2017-02-25	2	3.52	52.6	M	27	10.8	26.8	0.25	0.25	H	White	NA	N	0	Green	NA	NA	NA	1	10.85
2017-02-25	2	3.89	58.05	F	28.18	11.45	24.94	0.1	0.31	H	White	2	NA	NA	Red	NA	NA	NA	1	10.85
2017-02-25	2	4.32	58.2	M	30.6	12.2	28.6	0.27	0.48	H	White	NA	N	0	Green	NA	NA	NA	1	10.85
2017-02-25	2	4.67	59.8	F	31.6	14.4	26.4	0.34	0.42	H	White	2	NA	NA	Green	NA	NA	NA	1	10.94
2017-02-25	2	6.86	69.4	F	32.2	14.8	29.8	0.39	0.71	H	White	2	NA	NA	Green	NA	NA	NA	1	11.04
2017-02-25	2	16.16	83.88	M	42.93	18.69	64.47	0.0127	1.15	H	White	NA	Y	1	Red	NA	NA	NA	1	11.04
2017-02-25	2	16.61	87.94	F	42.45	19.62	58.02	0.05	0.76	H	White	1	NA	NA	Red	NA	NA	NA	1	11.04
2017-02-25	2	19.81	90.53	F	44.52	21.37	57.85	0.09	0.76	H	White	1	NA	NA	Red	NA	NA	NA	1	10.94
2017-02-25	2	20.05	89	M	45.6	19.6	72.2	1.02	1.1	H	White	NA	N	0	Red	NA	NA	NA	1	10.94
2017-02-25	2	20.94	90.06	F	45.92	22.04	62.04	0.04	0.95	H	White	1	NA	NA	Red	NA	NA	NA	1	10.85
2017-02-25	2	21.4	89.34	M	44.74	19.75	70.44	0.0191	0.98	H	White	NA	Y	1	Red	NA	NA	NA	1	10.75
2017-02-25	2	22.01	89.36	M	45.44	20.63	76.91	0.0081	1.22	H	White	NA	Y	1	Red	NA	NA	NA	1	10.55
2017-02-25	2	22.55	92.53	F	47.08	21.04	58.87	0.05	1.38	H	White	1	NA	NA	Red	NA	NA	NA	1	10.46
2017-02-25	2	22.63	94.97	F	46.64	NA	63.3	0.05	0.8	H	White	1	NA	NA	Red	NA	NA	NA	1	10.26
2017-02-25	2	22.64	98.44	F	50.03	21.26	60.84	0.03	1.73	H	White	2	NA	NA	Red	NA	NA	NA	1	10.06
2017-02-25	2	23.19	93.94	F	47.09	21.28	62.83	0.05	1.48	H	White	1	NA	NA	Red	NA	NA	NA	1	9.97
2017-02-25	2	23.7	96.71	F	48.08	22.08	63.62	0.06	1.07	H	yellow	3	NA	NA	Red	NA	NA	NA	1	9.87
2017-02-25	2	23.82	92.32	F	46.5	21.35	62.12	0.05	1.28	H	White	1	NA	NA	Red	NA	NA	NA	1	9.67
2017-02-25	2	24.3	87.68	M	44.2	19.51	80.76	0.0021	1.69	H	White	NA	Y	1	Red	NA	NA	NA	1	9.47
2017-02-25	2	24.84	93.56	F	47.15	22.98	64.53	0.09	1.14	H	White	1	NA	NA	Red	NA	NA	NA	1	9.37
2017-02-25	2	25.28	91.14	M	46.82	21.1	78.88	0.0154	0.89	H	White	NA	Y	1	Red	NA	NA	NA	1	9.08
2017-02-25	2	25.86	96.01	F	48.9	23.17	68.26	0.07	1.18	H	yellow	3	NA	NA	Red	NA	NA	NA	1	8.88
2017-02-25	2	27.06	97.78	F	48.96	22.25	68.82	0.05	1.51	H	White	1	NA	NA	Red	NA	NA	NA	1	8.78
2017-02-25	2	27.85	100.48	F	50.76	23.18	72.56	0.1	1.5	H	White	2	NA	NA	Red	NA	NA	NA	1	8.48
2017-02-25	2	27.86	92.17	M	45.67	20.54	77.95	0.0168	2.02	H	White	NA	Y	1	Red	NA	NA	NA	1	8.28
2017-02-25	2	28.49	97.48	F	48.51	22.27	70.6	0.09	1.34	H	White	1	NA	NA	Red	NA	NA	NA	1	8.18
2017-02-25	2	29.4	101.98	F	51.24	23.2	74.36	0.11	1.22	H	White	1	NA	NA	Red	NA	NA	NA	1	8.18
2017-02-25	2	29.49	98.52	F	50.04	23.72	73.07	0.08	1.41	H	dark.brown	6	NA	NA	Red	NA	NA	NA	1	7.98
2017-02-25	2	29.57	96.01	M	48.05	22.21	85.56	0.045	1.31	H	White	NA	Y	1	Red	NA	NA	NA	1	7.98
2017-02-25	2	29.69	100.72	F	50.51	23.47	68.06	0.05	1.12	H	White	1	NA	NA	Red	NA	NA	NA	1	7.98
2017-02-25	2	29.85	102.37	F	51.74	23.52	71.96	0.09	1.96	H	White	1	NA	NA	Red	NA	NA	NA	1	7.78
2017-02-25	2	30.11	102.77	F	52.06	23.88	74.05	0.06	1.29	H	White	1	NA	NA	Red	NA	NA	NA	1	7.68
2017-02-25	2	30.16	102.38	F	51.22	24.72	74.72	0.08	1.21	H	White	1	NA	NA	Red	NA	NA	NA	1	7.58
2017-02-25	2	30.17	106.19	F	53.62	23.6	72.2	0.13	1.7	H	White	1	NA	NA	Red	NA	NA	NA	1	7.38
2017-02-25	2	30.22	102.64	F	50.62	23.95	67.33	0.07	1.78	H	White	1	NA	NA	Red	NA	NA	NA	1	7.28
2017-02-25	2	30.48	96.08	M	49.38	22.45	83.86	0.0323	0.81	H	White	NA	Y	1	Red	NA	NA	NA	1	7.18
2017-02-25	2	30.57	99.48	F	51.3	23.69	77.09	0.09	1.46	H	yellow	3	NA	NA	Red	NA	NA	NA	1	7.08
2017-02-25	2	30.66	96.15	M	50.01	22.5	90.62	0.0201	2	H	White	NA	Y	1	Red	NA	NA	NA	1	6.98
2017-02-25	2	30.87	98.5	F	51.1	23.8	74.5	0.21	1.5	H	White	2	NA	NA	Red	NA	NA	NA	1	7.38
2017-02-25	2	31.51	104.8	F	53.86	24.1	76.54	0.06	2.54	H	White	1	NA	NA	Red	NA	NA	NA	1	8.68
2017-02-25	2	31.54	102.52	F	52.78	23.82	78.68	0.1	1.68	H	White	1	NA	NA	Red	NA	NA	NA	1	9.57
2017-02-25	2	31.62	99.16	M	50.36	23.78	82.29	0.0201	2.12	H	White	NA	Y	1	Red	NA	NA	NA	1	9.28
2017-02-25	2	33.12	105.65	F	52.24	24.14	69.73	0.06	2.48	H	White	1	NA	NA	Red	NA	NA	NA	1	9.18
2017-02-25	2	33.24	96.97	M	48.11	23.86	84.08	0.0247	1.28	H	White	NA	Y	1	Red	NA	NA	NA	1	9.08
2017-02-25	2	33.25	104.74	M	53.87	22.18	82.56	NA	NA	H	White	NA	Y	1	Red	NA	NA	NA	1	8.68
2017-02-25	2	33.7	104.18	F	52.67	24.59	77.27	0.07	1.72	H	White	1	NA	NA	Red	NA	NA	NA	1	8.58
2017-02-25	2	33.82	104.99	F	53.3	23.02	81.83	0.12	1.5	H	White	1	NA	NA	Red	NA	NA	NA	1	8.38
2017-02-25	2	33.83	100.82	M	50.95	23.02	80.06	0.0225	2.7	H	White	NA	Y	1	Red	NA	NA	NA	1	8.28
2017-02-25	2	33.87	104.04	M	53.06	22.45	84.7	0.01	1.51	H	White	NA	Y	1	Red	NA	NA	NA	1	8.18
2017-02-25	2	34.01	103.23	F	53.12	24.19	77.64	0.07	2.58	H	White	1	NA	NA	Red	NA	NA	NA	1	8.18
2017-02-25	2	34.18	96.86	M	49.72	22.55	89.6	0.0238	2.17	H	White	NA	Y	1	Red	NA	NA	NA	1	8.78
2017-02-25	2	34.18	108.66	F	55.92	24.24	72.2	0.15	1.74	H	White	1	NA	NA	Red	NA	NA	NA	1	10.26
2017-02-25	2	34.91	107.6	F	54.17	24.38	76.6	0.11	2.38	H	White	1	NA	NA	Red	NA	NA	NA	1	11.63
2017-02-25	2	35	NA	M	NA	23.8	89.8	0.17	2.79	H	White	NA	Y	1	Red	NA	NA	NA	1	11.53
2017-02-25	2	35.53	98.54	M	51.7	23.98	80.73	0.0169	2.24	H	White	NA	Y	1	Red	NA	NA	NA	1	10.85
2017-02-25	2	36.12	100.58	M	52.12	24.14	101	0.0273	2.55	H	White	NA	Y	1	Red	NA	NA	NA	1	10.46
2017-02-25	2	37.68	99.8	M	53.2	25.8	101.6	0.23	2.09	H	White	NA	Y	1	Red	NA	NA	NA	1	10.06
2017-02-25	2	37.87	97.36	M	49.5	22.98	95.06	0.0141	2.16	H	White	NA	Y	1	Red	NA	NA	NA	1	9.77
2017-02-25	2	37.93	96.2	M	52.2	23.6	97.2	1.28	1.77	H	White	NA	Y	1	Red	NA	NA	NA	1	9.57
2017-02-25	2	37.98	105.77	M	55.33	24.28	85.67	0.0259	2.59	H	White	NA	Y	1	Red	NA	NA	NA	1	9.28
2017-02-25	2	38.01	110.51	M	55.62	24.49	84.62	0.0306	2.64	H	White	NA	Y	1	Red	NA	NA	NA	1	9.08
2017-02-25	2	38.07	109.21	F	54.26	24.72	78.1	0.11	1.89	H	White	1	NA	NA	Red	NA	NA	NA	1	8.88
2017-02-25	2	39.07	107.52	M	54.32	24.62	83.37	0.0496	2.93	H	White	NA	Y	1	Red	NA	NA	NA	1	8.88
2017-02-25	2	39.32	107.6	F	57.6	26.6	81.6	1.2	1.54	H	White	2	NA	NA	Red	NA	NA	NA	1	9.47
2017-02-25	2	39.43	109.38	F	55.92	25.58	75.56	0.05	2.5	H	yellow	3	NA	NA	Red	NA	NA	NA	1	9.87
2017-02-25	2	39.96	108.05	F	54.82	25.62	79.23	0.08	1.86	H	yellow	3	NA	NA	Red	NA	NA	NA	1	9.87
2017-02-25	2	40.39	102.89	M	52.82	24.01	97.12	0.04	1.47	H	White	NA	Y	1	Red	NA	NA	NA	1	9.67
2017-02-25	2	40.87	101.92	M	51.44	23.12	96.37	NA	NA	H	White	NA	Y	1	Red	NA	NA	NA	1	9.57
2017-02-25	2	40.95	103.73	M	51.44	23.3	97.76	0.0174	2.95	H	White	NA	Y	1	Red	NA	NA	NA	1	9.47
2017-02-25	2	42.128	98	M	52.8	24.8	101.7	1.28	2.438	H	White	NA	Y	1	Red	NA	NA	NA	1	9.37
2017-02-25	2	44.72	102.99	M	53.27	25.07	100.4	0.0273	2.78	H	White	NA	Y	1	Red	NA	NA	NA	1	9.08
2017-02-25	2	44.9	107.6	F	54.6	25.9	81.2	0.42	2.54	H	White	2	NA	NA	Red	NA	NA	NA	1	8.88
2017-02-25	2	45.38	103.58	M	54.06	25.94	105.83	0.03	2.52	H	White	NA	Y	1	Red	NA	NA	NA	1	8.68
2017-02-25	2	47.54	106.6	M	58.2	27.2	114	1.47	3.09	H	White	NA	Y	1	Red	NA	NA	NA	1	8.58
2017-02-25	2	58.82	113.3	M	58.2	29.8	128.8	0.35	3.15	H	White	NA	Y	1	Red	NA	NA	NA	1	8.48
2016-03-24	3	0.9	35.79	M	17.55	6.99	16.5	NA	NA	H	white	NA	N	0	Green	13.5	8.5	NA	1	8.38
2016-03-24	3	0.91	37.3	M	17.42	6.72	15.36	NA	NA	H	white	NA	N	0	Green	10.5	10.5	NA	1	8.48
2016-03-24	3	1.03	37.52	M	17.92	7.5	16.7	NA	NA	H	white	NA	N	0	Green	9	10.5	NA	1	8.38
2016-03-24	3	1.12	36.48	M	18.83	7.66	17.67	NA	NA	H	white	NA	N	0	Green	8	10	NA	1	8.18
2016-03-24	3	1.12	40.59	M	18.12	7.21	13.7	NA	NA	H	white	NA	N	0	Green	11	8.5	NA	1	8.08
2016-03-24	3	1.15	40.38	F	21.03	8.89	18	NA	NA	H	white	2	NA	NA	Green	8	9.5	NA	1	7.88
2016-03-24	3	1.2	36.97	F	19.78	8.39	16.9	NA	NA	H	white	2	NA	NA	Green	8.5	7	NA	1	7.68
2016-03-24	3	1.21	38.81	F	19.06	7.56	18.68	NA	NA	H	white	2	NA	NA	Green	9.5	8	NA	1	7.58
2016-03-24	3	1.23	41.97	M	20.77	7.86	18.39	NA	NA	H	white	NA	N	0	Green	NA	NA	NA	1	7.48
2016-03-24	3	1.25	40.8	F	20.44	7.54	17.01	NA	NA	H	white	2	NA	NA	Green	NA	NA	NA	1	7.38
2016-03-24	3	1.28	37.64	F	18.64	7.17	17.57	NA	NA	H	white	2	NA	NA	Green	NA	NA	NA	1	7.18
2016-03-24	3	1.36	41.22	F	20	8.04	17.16	NA	NA	H	white	2	NA	NA	Green	NA	NA	NA	1	7.38
2016-03-24	3	1.42	39.98	F	20.03	8.64	18.22	NA	NA	H	white	2	NA	NA	Green	NA	NA	NA	1	7.58
2016-03-24	3	1.42	46.81	M	20.58	8.6	20.46	NA	NA	H	white	NA	N	0	Green	NA	NA	NA	1	7.78
2016-03-24	3	1.44	42.05	F	20.16	8.46	18.16	NA	NA	H	white	2	NA	NA	Green	NA	NA	NA	1	7.88
2016-03-24	3	1.46	41.38	F	20.22	8.6	17.38	NA	NA	H	white	2	NA	NA	Green	NA	NA	NA	1	7.88
2016-03-24	3	1.46	41.94	M	20.66	8.12	19.09	NA	NA	H	white	NA	N	0	Green	NA	NA	NA	1	7.78
2016-03-24	3	1.57	41.04	F	20.88	8.56	17.75	NA	NA	H	white	2	NA	NA	Green	NA	NA	NA	1	7.78
2016-03-24	3	1.6	42.15	M	21.29	8.7	18.84	NA	NA	H	white	NA	N	0	Green	NA	NA	NA	1	7.58
2016-03-24	3	1.62	41.08	F	21.3	8.35	18.4	NA	NA	H	white	2	NA	NA	Green	NA	NA	NA	1	7.48
2016-03-24	3	1.62	42.77	F	21.18	8.25	19.42	NA	NA	H	white	2	NA	NA	Green	NA	NA	NA	1	7.38
2016-03-24	3	1.67	39.46	M	22.27	8.6	19.48	NA	NA	H	white	NA	N	0	Green	NA	NA	NA	1	7.18
2016-03-24	3	1.72	40.42	M	21.91	8.4	18.48	NA	NA	H	white	NA	N	0	Green	NA	NA	NA	1	7.18
2016-03-24	3	1.74	42.73	F	21.4	8.22	18.6	NA	NA	H	white	2	NA	NA	Green	NA	NA	NA	1	7.38
2016-03-24	3	1.75	43.93	M	25.4	9.48	19.64	NA	NA	H	white	NA	N	0	Green	NA	NA	NA	1	8.08
2016-03-24	3	1.77	39.49	F	22.48	9.45	19.5	NA	NA	H	white	2	NA	NA	Green	NA	NA	NA	1	8.68
2016-03-24	3	1.78	44.72	F	22.18	8.72	19.38	NA	NA	H	white	2	NA	NA	Green	NA	NA	NA	1	10.06
2016-03-24	3	1.79	44.26	M	23.9	9.15	19.48	NA	NA	H	white	NA	N	0	Green	NA	NA	NA	1	9.97
2016-03-24	3	1.82	NA	F	22.32	9.92	20.5	NA	NA	H	white	2	NA	NA	Green	NA	NA	NA	1	9.47
2016-03-24	3	1.86	43.24	F	23.4	8.89	19.72	NA	NA	H	white	2	NA	NA	Green	NA	NA	NA	1	9.08
2016-03-24	3	1.87	45.19	M	22.42	9.02	18.83	NA	NA	H	white	NA	N	0	Green	NA	NA	NA	1	8.78
2016-03-24	3	1.88	46.56	M	22.7	8.9	12.66	NA	NA	H	white	NA	N	0	Green	NA	NA	NA	1	8.48
2016-03-24	3	1.91	45.76	M	23.16	9.26	19.7	NA	NA	H	white	NA	N	0	Green	NA	NA	NA	1	8.18
2016-03-24	3	1.95	47.86	M	23.33	9.88	19.68	NA	NA	H	white	NA	N	0	Green	NA	NA	NA	1	7.88
2016-03-24	3	2	47.59	F	22.83	9.28	21.5	NA	NA	H	white	2	NA	NA	Green	NA	NA	NA	1	7.68
2016-03-24	3	2.02	44.27	M	22.68	8.51	20.3	NA	NA	H	white	NA	N	0	Green	NA	NA	NA	1	8.08
2016-03-24	3	2.04	46.19	F	23.27	9.47	22.1	NA	NA	H	white	2	NA	NA	Green	NA	NA	NA	1	9.28
2016-03-24	3	2.07	47.38	F	24.78	9.36	21.78	NA	NA	H	white	2	NA	NA	Green	NA	NA	NA	1	9.87
2016-03-24	3	2.12	47.55	M	23.6	9.56	21.78	NA	NA	H	white	NA	N	0	Green	NA	NA	NA	1	9.97
2016-03-24	3	2.16	46.16	F	22.49	9.17	21.01	NA	NA	H	white	2	NA	NA	Green	NA	NA	NA	1	9.87
2016-03-24	3	2.16	46.78	M	24.34	9.13	22.93	NA	NA	H	white	NA	N	0	Green	NA	NA	NA	1	9.47
2016-03-24	3	2.16	NA	F	23.2	9.16	20.25	NA	NA	H	white	2	NA	NA	Green	NA	NA	NA	1	9.37
2016-03-24	3	2.17	46.72	M	23.74	9.34	21.8	NA	NA	H	white	NA	N	0	Green	NA	NA	NA	1	9.47
2016-03-24	3	2.18	47.22	M	24.08	9.59	21.79	NA	NA	H	white	NA	N	0	Green	NA	NA	NA	1	9.28
2016-03-24	3	2.23	46.38	F	23.64	9.32	21.13	NA	NA	H	white	2	NA	NA	Green	NA	NA	NA	1	9.08
2016-03-24	3	2.25	46.37	F	24.08	9.73	21.09	NA	NA	H	white	2	NA	NA	Green	NA	NA	NA	1	8.68
2016-03-24	3	2.3	47.19	M	23.44	9.68	20.3	NA	NA	H	white	NA	N	0	Green	NA	NA	NA	1	8.48
2016-03-24	3	2.31	44.08	M	24.91	9.8	20.59	NA	NA	H	white	NA	N	0	Green	NA	NA	NA	1	8.68
2016-03-24	3	2.34	47.58	M	25.08	9.38	23.1	NA	NA	H	white	NA	N	0	Green	NA	NA	NA	1	9.08
2016-03-24	3	2.35	49.38	M	25.86	9.64	21.04	NA	NA	H	white	NA	N	0	Green	NA	NA	NA	1	9.28
2016-03-24	3	2.36	45.71	F	23	9.66	20.3	NA	NA	H	white	2	NA	NA	Green	NA	NA	NA	1	9.28
2016-03-24	3	2.37	47.75	F	24.16	10.11	20.68	NA	NA	H	white	2	NA	NA	Green	NA	NA	NA	1	8.88
2016-03-24	3	2.38	46.65	F	24.02	9.68	21.12	NA	NA	H	white	2	NA	NA	Green	NA	NA	NA	1	8.58
2016-03-24	3	2.4	38.38	M	24.02	NA	22.9	NA	NA	H	white	NA	N	0	Green	NA	NA	NA	1	8.48
2016-03-24	3	2.4	49.07	F	24.51	9.52	20.62	NA	NA	H	white	2	NA	NA	Green	NA	NA	NA	1	8.28
2016-03-24	3	2.42	50.98	M	24.94	9.39	21.29	NA	NA	H	white	NA	N	0	Green	NA	NA	NA	1	8.08
2016-03-24	3	2.43	45.4	M	24.64	9.43	22.12	NA	NA	H	white	NA	N	0	Green	NA	NA	NA	1	7.78
2016-03-24	3	2.44	50.42	F	25.98	9.46	22.47	NA	NA	H	white	2	NA	NA	Green	NA	NA	NA	1	7.58
2016-03-24	3	2.5	49.24	F	24.6	10.94	21.15	NA	NA	H	white	2	NA	NA	Green	NA	NA	NA	1	7.48
2016-03-24	3	2.52	49.45	F	26.95	NA	22.71	NA	NA	H	white	2	NA	NA	Green	NA	NA	NA	1	7.78
2016-03-24	3	2.53	50.7	F	26.71	10.87	22.22	NA	NA	H	white	2	NA	NA	Green	NA	NA	NA	1	8.28
2016-03-24	3	2.55	53.31	M	26.43	10.49	22.13	NA	NA	H	white	NA	N	0	Green	NA	NA	NA	1	8.48
2016-03-24	3	2.59	45.26	M	23.44	9.28	22.8	NA	NA	H	white	NA	N	0	Green	NA	NA	NA	1	8.58
2016-03-24	3	2.59	51.82	F	25.12	9.69	21.91	NA	NA	H	white	2	NA	NA	Green	NA	NA	NA	1	8.48
2016-03-24	3	2.66	48.6	M	26.2	9.24	22.47	NA	NA	H	white	NA	N	0	Green	NA	NA	NA	1	8.08
2016-03-24	3	2.69	53.59	F	25.71	10.96	22.34	NA	NA	H	white	2	NA	NA	Green	NA	NA	NA	1	7.78
2016-03-24	3	2.71	48.59	F	25.33	10.92	22.43	NA	NA	H	white	2	NA	NA	Green	NA	NA	NA	1	7.48
2016-03-24	3	2.72	50.56	F	26.03	10.63	23.88	NA	NA	H	white	2	NA	NA	Green	NA	NA	NA	1	6.98
2016-03-24	3	2.74	48.8	M	25.52	9.49	22.88	NA	NA	H	white	NA	N	0	Green	NA	NA	NA	1	6.57
2016-03-24	3	2.76	51.58	M	25.6	10.1	22.24	NA	NA	H	white	NA	N	0	Green	NA	NA	NA	1	6.17
2016-03-24	3	2.77	47.16	F	26.9	10.03	22.37	NA	NA	H	white	2	NA	NA	Green	NA	NA	NA	1	5.76
2016-03-24	3	2.78	51.06	M	25.44	10.62	22.79	NA	NA	H	white	NA	N	0	Green	NA	NA	NA	1	6.47
2016-03-24	3	2.81	50.02	F	26.52	10.23	22.7	NA	NA	H	white	2	NA	NA	Green	NA	NA	NA	1	7.98
2016-03-24	3	2.91	52.71	M	26.46	10.44	24.72	NA	NA	H	white	NA	N	0	Green	NA	NA	NA	1	8.58
2016-03-24	3	2.92	52.72	M	27.91	11.83	25.79	NA	NA	H	white	NA	N	0	Green	NA	NA	NA	1	8.48
2016-03-24	3	2.97	52.34	F	24.68	10.56	23.78	NA	NA	H	white	2	NA	NA	Green	NA	NA	NA	1	8.48
2016-03-24	3	2.99	48.4	M	26.58	10.42	24.74	NA	NA	H	white	NA	N	0	Green	NA	NA	NA	1	8.18
2016-03-24	3	3.07	54.71	M	26.16	10.25	23.52	NA	NA	H	white	NA	N	0	Green	NA	NA	NA	1	7.88
2016-03-24	3	3.1	51.5	F	27.98	11.18	24.84	NA	NA	H	white	2	NA	NA	Green	NA	NA	NA	1	7.78
2016-03-24	3	3.1	54.71	F	26.49	11.88	24.98	NA	NA	H	white	2	NA	NA	Green	NA	NA	NA	1	7.58
2016-03-24	3	3.18	53.94	M	26.3	10.34	23.7	NA	NA	H	white	NA	N	0	Green	NA	NA	NA	1	7.38
2016-03-24	3	3.21	54.8	M	27.18	11.28	24.19	NA	NA	H	white	NA	N	0	Green	NA	NA	NA	1	7.18
2016-03-24	3	3.24	56.89	F	27.39	11.8	26.08	NA	NA	H	white	2	NA	NA	Green	NA	NA	NA	1	7.08
2016-03-24	3	3.35	53.15	F	27.18	11.4	24.44	NA	NA	H	white	2	NA	NA	Green	NA	NA	NA	1	7.58
2016-03-24	3	3.39	55.44	F	27.42	11.2	23.5	NA	NA	H	white	2	NA	NA	Green	NA	NA	NA	1	8.98
2016-03-24	3	3.44	54.36	M	28.12	11.44	25.58	NA	NA	_	white	NA	N	0	Green	NA	NA	NA	1	9.57
2016-03-24	3	3.48	54.06	M	27.65	11.8	26.46	NA	NA	H	white	NA	N	0	Green	NA	NA	NA	1	9.77
2016-03-24	3	3.56	52.94	M	28.9	10.68	25.94	NA	NA	H	white	NA	N	0	Green	NA	NA	NA	1	9.57
2016-03-24	3	3.57	56.28	M	28.97	11.38	25.84	NA	NA	H	white	NA	N	0	Green	NA	NA	NA	1	9.08
2016-03-24	3	3.59	56.95	M	28.99	11.2	25.1	NA	NA	H	white	NA	N	0	Green	NA	NA	NA	1	8.88
2016-03-24	3	3.66	58.5	F	27.04	10.68	26	NA	NA	H	white	2	NA	NA	Green	NA	NA	NA	1	8.68
2016-03-24	3	3.72	51.52	M	28.18	11.25	24.43	NA	NA	H	white	NA	N	0	Green	NA	NA	NA	1	8.58
2016-03-24	3	3.92	59.24	M	29.12	11.48	25.7	NA	NA	H	white	NA	N	0	Green	NA	NA	NA	1	8.38
2016-03-24	3	3.92	60.48	F	28.04	10.05	25.2	NA	1.01	H	white	2	NA	NA	Green	NA	NA	NA	1	8.28
2016-03-24	3	3.92	61.36	F	27.46	10.57	24.96	NA	0.32	H	white	2	NA	NA	Green	NA	NA	NA	1	8.08
2016-03-24	3	3.96	59.7	M	28.08	12.26	26.02	NA	0.29	H	white	NA	N	0	Green	NA	NA	NA	1	7.98
2016-03-24	3	3.98	58.98	M	29.03	12.78	27.02	NA	NA	H	white	NA	N	0	Green	NA	NA	NA	1	8.18
2016-03-24	3	3.99	59	M	28.5	12.91	26.08	NA	NA	H	white	NA	N	0	Green	NA	NA	NA	1	8.68
2016-03-24	3	4	57.58	M	29.81	12.9	21.73	NA	NA	H	white	NA	N	0	Green	NA	NA	NA	1	8.68
2016-03-24	3	4.07	59.91	M	29.39	11.92	26.23	NA	0.4	H	white	NA	N	0	Green	NA	NA	NA	1	8.58
2016-03-24	3	4.2	60.34	M	30.9	12.04	27.54	NA	NA	H	white	NA	N	0	Green	NA	NA	NA	1	8.38
2016-03-24	3	4.34	57.47	M	31.98	11.62	26.52	NA	NA	H	white	NA	N	0	Green	NA	NA	NA	1	8.18
2016-03-24	3	4.41	59.7	F	30.37	12.41	25.6	NA	NA	H	white	2	NA	NA	Green	NA	NA	NA	1	7.98
2016-03-24	3	4.62	63.52	F	30.35	12.52	26.64	NA	NA	H	white	2	NA	NA	Green	NA	NA	NA	1	7.68
2016-03-24	3	4.64	58.31	M	30.62	12.2	29.9	NA	NA	H	white	NA	N	0	Green	NA	NA	NA	1	7.38
2016-03-24	3	4.7	62.92	F	31.92	12.15	26.46	NA	NA	H	white	2	NA	NA	Green	NA	NA	NA	1	7.08
2016-03-24	3	4.73	62.7	F	31.89	12.34	26.4	NA	NA	H	white	2	NA	NA	Green	NA	NA	NA	1	6.78
2016-03-24	3	5	61.8	F	30.73	12.26	21.2	NA	0.39	H	white	2	NA	NA	Green	NA	NA	NA	1	6.88
2016-03-24	3	5.01	60.9	M	30.14	12.64	29.29	NA	NA	H	white	NA	N	0	Green	NA	NA	NA	1	7.48
2016-03-24	3	5.16	60.52	M	33.86	18.98	29.08	NA	NA	H	white	NA	N	0	Green	NA	NA	NA	1	7.88
2016-03-24	3	5.16	63.18	M	31.85	12.46	27.84	NA	NA	H	white	NA	N	0	Green	NA	NA	NA	1	7.98
2016-03-24	3	5.16	67.9	M	32.02	13.98	32.53	NA	0.39	H	white	NA	N	0	Green	NA	NA	NA	1	7.88
2016-03-24	3	5.48	62.92	F	32.1	13.02	34	NA	0.73	H	white	2	NA	NA	Green	NA	NA	NA	1	7.88
2016-03-24	3	5.48	64.45	M	32.73	13.8	31.72	NA	NA	H	white	NA	N	0	Green	NA	NA	NA	1	7.78
2016-03-24	3	5.58	NA	F	27.46	11.28	23.45	NA	NA	H	white	2	NA	NA	Green	NA	NA	NA	1	7.48
2016-03-24	3	5.59	68.54	F	33.4	13.44	30.92	NA	0.54	H	white	2	NA	NA	Green	NA	NA	NA	1	6.98
2016-03-24	3	5.8	65.2	F	32.2	13.35	27.01	NA	0.51	H	white	2	NA	NA	Green	NA	NA	NA	1	6.67
2016-03-24	3	5.84	66.31	M	32.28	13.71	32.55	NA	0.44	H	white	NA	N	0	Green	NA	NA	NA	1	6.37
2016-03-24	3	5.89	65.94	F	33.57	14.04	29.62	NA	NA	H	white	2	NA	NA	Green	NA	NA	NA	1	6.17
2016-03-24	3	6.05	65.78	M	32.14	13.22	33.24	NA	0.68	H	white	NA	Y	1	Green	NA	NA	NA	1	6.47
2016-03-24	3	6.09	68.95	M	32.42	14.88	31.02	NA	0.47	H	white	NA	N	0	Green	NA	NA	NA	1	7.98
2016-03-24	3	6.36	66.76	M	33.25	14.16	30.9	NA	NA	H	white	NA	N	0	Green	NA	NA	NA	1	9.08
2016-03-24	3	6.37	69.28	M	34.08	13.91	32.85	NA	0.56	H	white	NA	N	0	Green	NA	NA	NA	1	9.18
2016-03-24	3	6.51	68.88	M	34.36	14.88	30.14	NA	NA	H	white	NA	N	0	Green	NA	NA	NA	1	8.98
2016-03-24	3	6.86	69.31	F	34.8	13.75	32.76	NA	0.52	H	white	2	NA	NA	Green	NA	NA	NA	1	8.58
2016-03-24	3	7.03	72.01	M	35.48	14.45	33	NA	0.43	H	white	NA	N	0	Green	NA	NA	NA	1	8.08
2016-03-24	3	7.62	72.69	M	36.3	14.18	32.39	NA	0.59	H	white	NA	N	0	Green	NA	NA	NA	1	7.78
2016-03-24	3	8.04	75.28	M	36.94	14.96	41.9	NA	0.7	H	white	NA	N	0	Green	NA	NA	NA	1	7.28
2016-03-24	3	8.8	76.2	M	39.28	15.48	36.28	NA	0.85	H	white	NA	Y	1	Green	NA	NA	NA	1	6.88
2016-03-24	3	8.99	75.88	M	38.06	14.72	36.46	NA	0.87	H	white	NA	N	0	Green	NA	NA	NA	1	6.47
2016-03-24	3	9.03	75.28	F	34.8	16.95	32.78	NA	0.5	H	white	2	NA	NA	Green	NA	NA	NA	1	6.47
2016-03-24	3	9.36	75.47	M	37.09	15.49	37.4	NA	0.88	H	white	NA	N	0	Green	NA	NA	NA	1	6.88
2016-03-24	3	9.97	75.88	M	38.57	15.87	37	NA	0.93	H	white	NA	N	0	Green	NA	NA	NA	1	7.78
2016-03-24	3	10.13	80.08	M	39.41	16.92	39.97	NA	0.81	H	white	NA	N	0	Green	NA	NA	NA	1	8.68
2016-03-24	3	10.18	76.38	M	39.8	16.72	39.6	NA	0.83	H	white	NA	Y	1	Green	NA	NA	NA	1	8.88
2016-03-24	3	11.07	82.19	F	39.05	17.68	38.01	NA	0.87	H	white	2	NA	NA	Green	NA	NA	NA	1	8.58
2016-03-24	3	11.38	78.93	M	39.02	16.69	44.76	NA	1.11	H	white	NA	N	0	Green	NA	NA	NA	1	8.18
2016-03-24	3	11.39	82.18	M	41.26	17.32	42.86	NA	0.78	H	white	NA	N	0	Green	NA	NA	NA	1	7.88
2016-03-24	3	11.48	82.52	M	40.84	16.96	38.04	NA	0.88	H	white	NA	N	0	Green	NA	NA	NA	1	7.58
2016-03-24	3	11.49	88.29	F	42.41	17.76	31.08	0.01	0.94	S	white	2	NA	NA	Green	NA	NA	NA	1	7.28
2016-03-24	3	12.26	86.74	F	42.3	17.75	41.52	NA	0.91	H	white	2	NA	NA	Green	NA	NA	NA	1	6.88
2016-03-24	3	12.3	71.12	M	37.21	17.38	58.47	NA	0.84	H	white	NA	NA	NA	Red	NA	NA	NA	1	6.67
2016-03-24	3	13.86	89.84	F	44.46	18.85	42.66	NA	1.08	H	white	2	NA	NA	Green	NA	NA	NA	1	6.57
2016-03-24	3	14.41	89.3	M	43.84	18.62	46.63	NA	1.12	H	white	NA	N	0	Green	NA	NA	NA	1	7.48
2016-03-24	3	14.5	86.13	M	43.83	17.78	47.39	NA	1.18	H	white	NA	N	0	Green	NA	NA	NA	1	7.88
2016-03-24	3	15.14	88.67	F	44.62	18.56	41.33	NA	1.18	H	white	2	NA	NA	Green	NA	NA	NA	1	9.08
2016-03-24	3	15.37	84.88	F	42.96	18.13	51.28	0.04	0.94	H	yellow	3	NA	NA	Red	NA	NA	NA	1	9.37
2016-03-24	3	15.69	NA	M	42.14	19.82	55.22	NA	0.87	H	white	NA	NA	NA	Red	NA	NA	NA	1	8.98
2016-03-24	3	16.6	91	F	46.52	19.08	44.9	NA	1.22	H	white	2	NA	NA	Green	NA	NA	NA	1	8.58
2016-03-24	3	16.87	82.88	F	41.02	19.08	53.98	0.04	0.9	H	yellow	3	NA	NA	Red	NA	NA	NA	1	8.28
2016-03-24	3	17.16	88.52	F	45.6	19.58	55.44	0.05	0.94	H	yellow	3	NA	NA	Red	NA	NA	NA	1	7.98
2016-03-24	3	17.31	90.5	M	45.58	20.5	51.42	NA	1.2	H	white	NA	N	0	Red	NA	NA	NA	1	7.68
2016-03-24	3	17.32	84.8	F	41.3	19.44	54.3	0.35	1.27	H	brown	4	NA	NA	Red	NA	NA	NA	1	7.38
2016-03-24	3	17.84	93.26	M	47.09	19.49	64.05	NA	1.36	H	white	NA	N	0	Green	NA	NA	NA	1	7.28
2016-03-24	3	17.95	84.8	F	43.8	20.46	58.33	0.04	1.29	H	yellow	3	NA	NA	Red	NA	NA	NA	1	7.18
2016-03-24	3	18.07	91.96	F	46.73	20.36	50.7	NA	1.47	H	white	2	NA	NA	Green	NA	NA	NA	1	7.58
2016-03-24	3	18.27	87.87	F	45.19	20.79	56.55	NA	1	H	yellow	3	NA	NA	Red	NA	NA	NA	1	8.28
2016-03-24	3	19.16	86.81	F	45.36	20.9	59.33	0.04	1.26	H	yellow	3	NA	NA	Red	NA	NA	NA	1	10.16
2016-03-24	3	19.33	92.22	M	48.38	19.68	52.7	NA	1.4	H	yellow	NA	Y	1	Red	NA	NA	NA	1	10.94
2016-03-24	3	19.33	97.71	F	46.49	20.4	48.52	NA	1.91	H	yellow	3	NA	NA	Green	NA	NA	NA	1	10.16
2016-03-24	3	19.35	87.08	M	42.98	19.36	64.99	NA	0.85	H	white	NA	Y	1	Red	NA	NA	NA	1	9.67
2016-03-24	3	20.28	93.42	F	47.49	20.88	56.62	NA	1.38	H	yellow	3	NA	NA	Red	NA	NA	NA	1	9.28
2016-03-24	3	20.32	83.85	M	44.48	20.28	73.74	NA	0.95	H	white	NA	Y	1	Red	NA	NA	NA	1	8.88
2016-03-24	3	20.43	88.32	M	43.9	21.3	70.12	NA	1.26	H	white	NA	Y	1	Red	NA	NA	NA	1	8.68
2016-03-24	3	20.62	85.6	F	46.26	21.58	60.5	0.04	1.25	H	yellow	3	NA	NA	Red	NA	NA	NA	1	8.38
2016-03-24	3	20.98	88.86	F	45.62	21.65	60.02	0.05	1.26	H	yellow	3	NA	NA	Red	NA	NA	NA	1	7.98
2016-03-24	3	21.13	90.26	F	45.44	21.94	59.02	0.03	1.2	H	yellow	3	NA	NA	Red	NA	NA	NA	1	7.68
2016-03-24	3	21.64	88.28	M	43.88	20.4	72.57	NA	0.78	H	white	NA	Y	1	Red	NA	NA	NA	1	8.08
2016-03-24	3	21.89	96.88	F	46.92	22.86	62.52	1.27	1.53	H	brown	4	NA	NA	Red	NA	NA	NA	1	8.58
2016-03-24	3	21.93	90.56	F	45.58	20.92	60.9	0.24	1.64	H	brown	4	NA	NA	Red	NA	NA	NA	1	8.78
2016-03-24	3	22.03	87.91	F	46.35	20.04	62.18	0.06	1.13	H	white	2	NA	NA	Red	NA	NA	NA	1	8.88
2016-03-24	3	22.19	88.61	F	47.96	20.08	60.66	0.05	1.05	H	yellow	3	NA	NA	Red	NA	NA	NA	1	8.68
2016-03-24	3	22.69	91.74	F	45.26	21.73	63.1	0.93	1.25	H	brown	4	NA	NA	Red	NA	NA	NA	1	8.58
2016-03-24	3	23.05	91.21	F	45.08	22.3	72.26	0.06	1.09	H	yellow	3	NA	NA	Red	NA	NA	NA	1	8.38
2016-03-24	3	23.45	90.2	F	45.31	20.85	69.04	0.24	2.38	H	brown	4	NA	NA	Red	NA	NA	NA	1	8.18
2016-03-24	3	23.62	94.94	F	47.3	21.16	71.17	0.07	1.75	H	yellow	3	NA	NA	Red	NA	NA	NA	1	8.08
2016-03-24	3	23.68	102.22	F	51.28	20.85	58.38	NA	2.11	H	yellow	3	NA	NA	Red	NA	NA	NA	1	7.88
2016-03-24	3	23.82	96.4	F	49.6	23.7	50.4	0.3	2.06	H	brown	4	NA	NA	Red	NA	NA	NA	1	7.48
2016-03-24	3	23.87	88.08	F	46.88	21.24	64.94	0.06	1.25	H	yellow	3	NA	NA	Red	NA	NA	NA	1	7.38
2016-03-24	3	23.93	91.76	M	47.82	22.24	75.7	NA	1.59	H	white	NA	Y	1	Red	NA	NA	NA	1	8.08
2016-03-24	3	24.69	98.56	F	48.02	21.97	64.96	0.09	1	H	yellow	3	NA	NA	Red	NA	NA	NA	1	9.08
2016-03-24	3	24.75	93.51	F	42.1	21.99	64.88	0.06	1.42	H	yellow	3	NA	NA	Red	NA	NA	NA	1	9.67
2016-03-24	3	24.84	90.27	F	48.97	21.26	63.68	0.05	1.8	H	yellow	3	NA	NA	Red	NA	NA	NA	1	9.67
2016-03-24	3	24.98	96.06	F	47.3	22.06	47.3	0.57	1.3	H	brown	4	NA	NA	Red	NA	NA	NA	1	9.47
2016-03-24	3	25.54	101.5	M	49.21	23.45	88.38	NA	1.85	H	white	NA	Y	1	Red	NA	NA	NA	1	9.18
2016-03-24	3	25.85	95.3	F	46.4	22.56	65	0.68	1.76	H	brown	4	NA	NA	Red	NA	NA	NA	1	8.98
2016-03-24	3	25.88	92.42	M	46.65	21.55	81.99	NA	1.66	H	white	NA	Y	1	Red	NA	NA	NA	1	8.68
2016-03-24	3	25.88	95.32	F	48.22	22.8	68.02	0.1	1.51	H	yellow	3	NA	NA	Red	NA	NA	NA	1	8.48
2016-03-24	3	26	98.51	F	49.54	22.74	65.87	1.69	1.42	H	brown	4	NA	NA	Red	NA	NA	NA	1	8.18
2016-03-24	3	26.14	89.38	M	46.72	22.44	83.04	NA	1.28	H	NA	NA	Y	1	Red	NA	NA	NA	1	7.98
2016-03-24	3	26.52	89.24	M	46.25	21.56	83.81	NA	1.81	H	white	NA	Y	1	Red	NA	NA	NA	1	7.88
2016-03-24	3	26.57	89.8	M	45.43	22.24	84.62	NA	1.4	H	white	NA	Y	1	Red	NA	NA	NA	1	8.48
2016-03-24	3	26.63	95.88	F	50.43	22.96	67.96	0.05	2.13	H	yellow	3	NA	NA	Red	NA	NA	NA	1	9.77
2016-03-24	3	26.69	99.42	F	49.94	22.32	63.02	0.07	2.41	H	orange	4	NA	NA	Red	NA	NA	NA	1	10.46
2016-03-24	3	26.75	93.16	M	47.26	22.48	61.12	NA	1.67	H	white	NA	Y	1	Red	NA	NA	NA	1	11.04
2016-03-24	3	27.08	97.48	M	50.03	22.3	50.03	0.12	1.73	H	yellow	NA	Y	1	Red	NA	NA	NA	1	10.94
2016-03-24	3	27.28	100.24	F	51.38	22.04	71.26	0.014	2.26	H	white	2	NA	NA	Red	NA	NA	NA	1	10.85
2016-03-24	3	27.7	96.34	F	49.88	23.75	64.7	NA	1.87	H	brown	4	NA	NA	Red	NA	NA	NA	1	10.75
2016-03-24	3	27.71	98.48	F	49.02	22.68	49.02	0.09	1.05	H	white	2	NA	NA	Red	NA	NA	NA	1	10.65
2016-03-24	3	27.8	103.29	F	51.72	23.52	64.76	1	1.91	H	brown	4	NA	NA	Red	NA	NA	NA	1	10.55
2016-03-24	3	28.07	92.96	M	47	20.93	78.32	NA	1.38	H	white	NA	Y	1	Red	NA	NA	NA	1	10.46
2016-03-24	3	28.45	99.92	F	50.37	23.97	69.68	0.06	1.88	H	orange	4	NA	NA	Red	NA	NA	NA	1	10.26
2016-03-24	3	28.53	95.5	M	48.96	21.24	89.44	NA	1.42	H	white	NA	Y	1	Red	NA	NA	NA	1	10.16
2016-03-24	3	28.93	99.71	F	52.02	23.22	65.42	0.07	1.21	H	yellow	3	NA	NA	Red	NA	NA	NA	1	10.26
2016-03-24	3	29.1	104.28	F	50.56	23.1	75.7	0.08	2.74	H	yellow	3	NA	NA	Red	NA	NA	NA	1	10.36
2016-03-24	3	29.18	91.02	M	49.68	22.76	88.66	NA	1.77	H	white	NA	Y	1	Red	NA	NA	NA	1	10.36
2016-03-24	3	29.24	109.75	F	54.62	24.28	69.18	0.05	2.76	H	yellow	3	NA	NA	Red	NA	NA	NA	1	10.36
2016-03-24	3	29.51	97.05	M	49.22	24.41	72.04	0.09	1.71	H	yellow	NA	Y	1	Red	NA	NA	NA	1	10.16
2016-03-24	3	29.77	102.42	F	50.52	23.69	70.78	0.08	1.4	H	yellow	3	NA	NA	Red	NA	NA	NA	1	10.06
2016-03-24	3	30.19	89.85	M	49.16	22.8	85.06	NA	1.44	H	white	NA	Y	1	Red	NA	NA	NA	1	9.97
2016-03-24	3	30.55	100.64	F	50.49	23.5	76	0.93	2.07	H	brown	4	NA	NA	Red	NA	NA	NA	1	9.87
2016-03-24	3	30.76	104.95	M	53.67	23.98	82.04	NA	2.92	H	white	NA	Y	1	Red	NA	NA	NA	1	9.77
2016-03-24	3	30.82	102.01	F	53.22	26.74	54.04	0.06	2.9	H	yellow	3	NA	NA	Red	NA	NA	NA	1	9.67
2016-03-24	3	30.99	105.4	M	51.42	23.48	81.28	NA	2.18	H	white	NA	Y	1	Red	NA	NA	NA	1	9.57
2016-03-24	3	31.07	91.06	M	47.67	21.18	86.95	NA	1.54	H	white	NA	Y	1	Red	NA	NA	NA	1	9.57
2016-03-24	3	31.08	111.8	M	51.02	23.3	75.27	NA	2.39	H	white	NA	Y	1	Red	NA	NA	NA	1	9.57
2016-03-24	3	31.1	108.5	F	54.68	22.01	63.54	NA	2.4	H	yellow	3	NA	NA	Green	NA	NA	NA	1	9.67
2016-03-24	3	31.6	101.17	M	48.31	23.28	93.71	NA	2.34	H	white	NA	Y	1	Red	NA	NA	NA	1	9.77
2016-03-24	3	31.76	100.29	M	51.25	23.02	88.76	NA	1.78	H	white	NA	Y	1	Red	NA	NA	NA	1	9.97
2016-03-24	3	32.09	112.19	M	56.88	23.67	88.01	NA	2.35	H	white	NA	Y	1	Red	NA	NA	NA	1	9.87
2016-03-24	3	32.11	102.33	F	51.72	24.76	75.83	0.08	1.57	H	yellow	3	NA	NA	Red	NA	NA	NA	1	9.57
2016-03-24	3	32.22	103.46	F	53.83	26.82	73.02	0.08	1.66	H	yellow	3	NA	NA	Red	NA	NA	NA	1	9.28
2016-03-24	3	32.26	99.67	F	57.39	23.08	75.94	0.06	1.32	H	yellow	3	NA	NA	Red	NA	NA	NA	1	9.08
2016-03-24	3	32.39	103.46	F	54	25.19	65.01	0.04	3.52	H	yellow	3	NA	NA	Red	NA	NA	NA	1	8.78
2016-03-24	3	32.42	95.88	M	49.32	22.49	97.15	NA	2.1	H	white	NA	Y	1	Red	NA	NA	NA	1	8.58
2016-03-24	3	32.62	107.8	F	57.03	23.44	80.38	0.08	1.83	H	yellow	3	NA	NA	Red	NA	NA	NA	1	8.28
2016-03-24	3	33.03	98.52	M	48.58	23.12	48.58	NA	2.28	H	white	NA	Y	1	Red	NA	NA	NA	1	8.08
2016-03-24	3	33.12	94.77	M	49.88	23.98	88	NA	1.78	H	white	NA	Y	1	Red	NA	NA	NA	1	7.98
2016-03-24	3	33.44	102.53	M	52.62	23.58	82.49	NA	2.08	H	white	NA	Y	1	Red	NA	NA	NA	1	8.18
2016-03-24	3	33.59	94.47	M	49.5	25.46	89.51	NA	2.27	H	white	NA	Y	1	Red	NA	NA	NA	1	8.48
2016-03-24	3	33.82	121.49	F	57.02	25.77	79.52	0.08	2.94	H	yellow	3	NA	NA	Red	NA	NA	NA	1	8.68
2016-03-24	3	34.13	102.26	F	53.66	24.74	72.44	0.41	2.64	H	brown	5	NA	NA	Red	NA	NA	NA	1	8.68
2016-03-24	3	34.15	98.43	M	50.38	23.96	92.21	NA	1.9	H	white	NA	NA	NA	Red	NA	NA	NA	1	8.48
2016-03-24	3	34.55	103.48	M	52.32	24.61	90.56	NA	2.42	H	white	NA	Y	1	Red	NA	NA	NA	1	8.08
2016-03-24	3	34.57	100.02	M	49.03	23.7	90.15	NA	1.97	H	white	NA	Y	1	Red	NA	NA	NA	1	7.78
2016-03-24	3	34.77	102.66	F	52.46	24.1	77.02	0.08	2.45	H	yellow	3	NA	NA	Red	NA	NA	NA	1	7.38
2016-03-24	3	35.36	107.04	M	57.06	24.75	85.82	NA	2.75	H	white	NA	Y	1	Red	NA	NA	NA	1	7.08
2016-03-24	3	35.74	100.43	M	50.68	23.27	98.02	NA	2.37	H	white	NA	Y	1	Red	NA	NA	NA	1	6.47
2016-03-24	3	35.83	100.08	M	50.19	23.01	92.7	NA	2.27	H	white	NA	Y	1	Red	NA	NA	NA	1	6.27
2016-03-24	3	36.08	NA	F	NA	24.48	77.74	0.14	1.86	H	yellow	3	NA	NA	Red	NA	NA	NA	1	6.78
2016-03-24	3	36.13	100.26	F	53.69	25.22	76.9	0.08	1.62	H	yellow	3	NA	NA	Red	NA	NA	NA	1	7.98
2016-03-24	3	36.22	104.84	F	53.1	26.72	83.64	0.1	1.9	H	yellow	3	NA	NA	Red	NA	NA	NA	1	8.58
2016-03-24	3	36.43	104.34	F	55.8	27.19	83.14	0.07	2.94	H	yellow	3	NA	NA	Red	NA	NA	NA	1	8.38
2016-03-24	3	36.87	112.79	M	57.9	24.9	89.2	NA	3.25	H	white	NA	Y	1	Red	NA	NA	NA	1	7.88
2016-03-24	3	36.99	98.04	M	51.46	24.48	93.74	NA	1.26	H	white	NA	Y	1	Red	NA	NA	NA	1	7.58
2016-03-24	3	37.04	107.5	M	56.99	24.23	88.22	NA	2.93	H	white	NA	Y	1	Red	NA	NA	NA	1	7.18
2016-03-24	3	37.16	101.7	M	52.49	22.9	98.9	NA	2.28	H	white	NA	NA	NA	Red	NA	NA	NA	1	6.67
2016-03-24	3	37.26	115.82	F	58.88	25.68	73.6	NA	3.65	H	NA	NA	NA	NA	Red	NA	NA	NA	1	6.37
2016-03-24	3	37.52	111.55	F	58.09	25.99	79.78	0.04	2.53	H	yellow	3	NA	NA	Red	NA	NA	NA	1	6.17
2016-03-24	3	37.93	106.72	F	54.22	26.38	79.72	0.11	1.92	H	yellow	3	NA	NA	Red	NA	NA	NA	1	5.96
2016-03-24	3	38.26	99.16	M	54.05	26.73	108.76	NA	1.86	H	white	NA	Y	1	Red	NA	NA	NA	1	5.76
2016-03-24	3	39.15	108.68	F	55.52	25.38	80.42	0.08	1.32	H	yellow	3	NA	NA	Red	NA	NA	NA	1	5.76
2016-03-24	3	39.18	113.05	F	55.67	25.45	55.67	0.77	2.71	H	brown	5	NA	NA	Red	NA	NA	NA	1	5.66
2016-03-24	3	39.2	100.78	M	56.22	23.3	50.22	NA	2.29	H	white	NA	Y	1	Red	NA	NA	NA	1	5.45
2016-03-24	3	39.31	104.14	M	57.62	24.57	100.64	NA	1.45	H	white	NA	Y	1	Red	NA	NA	NA	1	5.35
2016-03-24	3	39.48	102.56	M	51.88	24.64	109.16	NA	2.37	H	white	NA	Y	1	Red	NA	NA	NA	1	5.04
2016-03-24	3	39.65	111.68	F	57.18	26.62	78.87	0.13	3.25	H	yellow	3	NA	NA	Red	NA	NA	NA	1	4.83
2016-03-24	3	40.47	104.2	M	51.32	24.6	98.9	NA	2.41	H	white	NA	Y	1	Red	NA	NA	NA	1	4.62
2016-03-24	3	40.57	119.08	F	60.38	26.32	76.11	0.08	3.74	H	orange	4	NA	NA	Red	NA	NA	NA	2	4.42
2016-03-24	3	40.6	120.28	F	60.92	27.58	74.74	0.06	3.44	H	yellow	3	NA	NA	Red	NA	NA	NA	2	4.1
2016-03-24	3	40.61	99	M	49.88	22.02	100.96	NA	2.37	H	white	NA	Y	1	Red	NA	NA	NA	2	3.68
2016-03-24	3	40.63	111.2	F	56.82	26.69	83.98	0.12	1.4	H	yellow	3	NA	NA	Red	NA	NA	NA	2	3.37
2016-03-24	3	40.78	104.48	M	53.8	24.64	53.8	NA	2.25	H	white	NA	Y	1	Red	NA	NA	NA	2	3.26
2016-03-24	3	40.79	114.18	F	60.35	26.46	74.35	0.07	3.19	H	orange	4	NA	NA	Red	NA	NA	NA	2	3.37
2016-03-24	3	41.35	111.22	F	56.6	26.03	86.23	0.1	2.03	H	yellow	3	NA	NA	Red	NA	NA	NA	2	3.37
2016-03-24	3	41.49	107.98	F	55.96	26.84	88.46	0.73	3.37	H	brown	5	NA	NA	Red	NA	NA	NA	2	3.26
2016-03-24	3	41.96	106.8	F	56.28	26.25	56.28	NA	2.6	H	yellow	3	NA	NA	Red	NA	NA	NA	2	3.37
2016-03-24	3	42.71	103.29	M	52.46	24.6	105.91	NA	2.49	H	white	NA	Y	1	Red	NA	NA	NA	2	3.16
2016-03-24	3	42.79	115.57	M	61.35	27.62	96.61	NA	3.56	H	white	NA	Y	1	Red	NA	NA	NA	2	2.94
2016-03-24	3	42.91	102.72	M	52.43	25.49	102	NA	1.71	H	white	NA	Y	1	Red	NA	NA	NA	2	2.94
2016-03-24	3	43.03	128.06	M	63.88	27.14	101	NA	NA	H	white	NA	Y	1	Red	NA	NA	NA	2	2.84
2016-03-24	3	43.24	112.9	F	56	26.3	87.61	0.1	2.46	H	yellow	3	NA	NA	Red	NA	NA	NA	2	2.84
2016-03-24	3	43.67	118.41	M	59.63	27.37	95.08	NA	3.68	H	white	NA	Y	1	Red	NA	NA	NA	2	2.84
2016-03-24	3	43.73	108.72	M	55.87	26.17	116.87	NA	2.43	H	white	NA	Y	1	Red	NA	NA	NA	2	2.73
2016-03-24	3	45.62	113.96	M	57	26.24	110.7	NA	3.16	H	white	NA	Y	1	Red	NA	NA	NA	2	2.73
2016-03-24	3	45.84	113.3	F	60.26	27.77	89.02	0.24	4.19	H	brown	5	NA	NA	Red	NA	NA	NA	2	2.73
2016-03-24	3	46.24	113.44	F	55.23	26.65	92.04	0.08	2.27	H	yellow	3	NA	NA	Red	NA	NA	NA	2	2.84
2016-03-24	3	46.76	108.14	M	55.74	24.52	109.17	NA	2.83	H	white	NA	Y	1	Red	NA	NA	NA	2	3.05
2016-03-24	3	47.18	118.4	F	56.28	27.68	89.04	NA	1.91	H	yellow	3	NA	NA	Red	NA	NA	NA	2	3.05
2016-03-24	3	47.24	122.96	F	62.96	28.04	78.02	0.1	4.2	H	orange	4	NA	NA	Red	NA	NA	NA	2	3.16
2016-03-24	3	47.85	119.62	F	59.28	27.94	93.08	0.1	1.74	H	white	2	NA	NA	Red	NA	NA	NA	2	3.16
2016-03-24	3	48.18	120.81	F	58.11	28.58	90.89	1.85	2.56	H	brown	5	NA	NA	Red	NA	NA	NA	2	3.16
2016-03-24	3	48.42	115.46	F	57.27	27.77	91.02	0.09	3.41	H	yellow	3	NA	NA	Red	NA	NA	NA	2	3.16
2016-03-24	3	49.64	119.35	F	60.68	28.81	92.4	0.11	2.23	H	yellow	3	NA	NA	Red	NA	NA	NA	2	3.16
2016-03-24	3	50.78	119.98	F	59.7	26.18	88.7	0.12	2.83	H	yellow	3	NA	NA	Red	NA	NA	NA	2	3.16
2016-03-24	3	51.13	112.44	M	58.5	27.08	115.45	NA	3.49	H	white	NA	Y	1	Red	NA	NA	NA	2	3.26
2016-03-24	3	52.11	113.12	F	60.1	28.2	94.22	0.08	2.46	H	yellow	3	NA	NA	Red	NA	NA	NA	2	3.26
2016-03-24	3	52.16	119.12	F	59.79	28.19	102.98	0.07	3.05	H	yellow	3	NA	NA	Red	NA	NA	NA	2	3.58
2016-03-24	3	52.98	119.9	F	59.1	27.46	59.1	NA	2.85	H	yellow	3	NA	NA	Red	NA	NA	NA	2	3.79
2016-03-24	3	53.08	120.46	F	60.12	27.62	88.9	0.44	3.55	H	brown	5	NA	NA	Red	NA	NA	NA	2	4
2016-03-24	3	54.79	110.9	M	59.52	27.08	109.54	NA	2.74	H	white	NA	Y	1	Red	NA	NA	NA	2	4.42
2016-03-24	3	56.6	123.78	F	59.5	28.28	59.5	0.51	3.82	H	brown	4	NA	NA	Red	NA	NA	NA	2	4.83
2016-03-24	3	56.94	116.6	F	61.02	28.72	93.78	0.63	4.23	H	brown	4	NA	NA	Red	NA	NA	NA	2	4.83
2016-03-24	3	57.42	115.02	F	60.22	29.49	60.22	0.1	1.52	H	orange	4	NA	NA	Red	NA	NA	NA	2	4.93
2016-03-24	3	58.67	116.38	M	59.44	28	59.44	NA	2.7	H	white	NA	Y	1	Red	NA	NA	NA	2	4.73
2016-03-24	3	59.03	119.32	F	60.45	NA	102.15	0.1	2.98	H	yellow	3	NA	NA	Red	NA	NA	NA	2	4.83
2016-03-24	3	60.52	115.32	F	62.48	28.86	100.01	0.84	4.91	H	brown	4	NA	NA	Red	NA	NA	NA	2	4.83
2016-03-24	3	61.65	122.21	F	66.34	NA	82.16	1.47	4.23	H	brown	4	NA	NA	Red	NA	NA	NA	2	4.73
2016-03-24	3	67.68	121.6	M	62.56	28.7	62.56	NA	3.79	H	yellow	NA	Y	1	Red	NA	NA	NA	2	4.73
2016-03-24	3	73.54	133.23	F	62.04	30.02	105.9	0.13	4.71	H	orange	4	NA	NA	Red	NA	NA	NA	2	4.83
2016-03-24	3	73.66	124.72	M	63.49	29.05	124.27	NA	3.69	H	white	NA	Y	1	Red	NA	NA	NA	2	5.45
2016-04-26	4	1.52	44	F	21.27	8.48	20.32	NA	NA	S	white	2	NA	NA	Green	6.5	6	NA	2	5.76
2016-04-26	4	1.77	46	F	23.24	9.36	22.34	NA	NA	H	white	2	NA	NA	Green	5	5.5	NA	2	6.47
2016-04-26	4	1.83	47	F	22.29	10.18	20.97	NA	NA	H	white	2	NA	NA	Green	4.5	5	NA	2	6.47
2016-04-26	4	1.98	47	M	23.42	9.17	23.92	NA	NA	H	white	NA	N	0	Green	7	7	NA	2	6.17
2016-04-26	4	2.03	NA	F	24.98	9.65	22.97	NA	NA	H	white	2	NA	NA	Green	5.5	5.5	NA	2	6.06
2016-04-26	4	2.04	46	F	23.69	9.55	21.82	NA	NA	H	white	2	NA	NA	Green	5.5	6.5	NA	2	5.76
2016-04-26	4	2.04	48	M	23.02	9.48	22.88	NA	NA	H	white	NA	N	0	Green	6	6	NA	2	5.76
2016-04-26	4	2.06	50	M	24.74	NA	22.16	NA	NA	H	white	NA	N	0	Green	7	7	NA	2	5.55
2016-04-26	4	2.08	48	F	23.41	10.2	22.19	NA	NA	H	white	2	NA	NA	Green	NA	NA	NA	2	5.45
2016-04-26	4	2.16	49	M	24.12	9.04	23.9	NA	NA	H	white	NA	N	0	Green	NA	NA	NA	2	5.55
2016-04-26	4	2.24	51	M	25.15	10.68	23.17	NA	NA	H	white	NA	N	0	Green	NA	NA	NA	2	5.66
2016-04-26	4	2.31	49	M	24.96	10.92	22.86	NA	NA	H	white	NA	N	0	Green	NA	NA	NA	2	6.27
2016-04-26	4	2.35	51	F	24.54	NA	22.12	NA	NA	H	white	2	NA	NA	Green	NA	NA	NA	2	6.57
2016-04-26	4	2.35	61	M	23.54	10.02	22.86	NA	NA	H	white	2	N	0	Green	NA	NA	NA	2	7.08
2016-04-26	4	2.37	52	M	25.82	10.08	23	NA	NA	H	white	NA	N	0	Green	NA	NA	NA	2	7.08
2016-04-26	4	2.51	52	F	25.96	NA	23.29	NA	NA	H	white	2	NA	NA	Green	NA	NA	NA	2	6.88
2016-04-26	4	2.6	53	F	26.66	10.42	21.3	NA	NA	H	white	2	NA	NA	Green	NA	NA	NA	2	6.88
2016-04-26	4	2.65	54	M	26.08	11.05	24.49	NA	NA	H	white	NA	N	0	Green	NA	NA	NA	2	6.98
2016-04-26	4	2.7	54	F	27.02	10.96	24.13	NA	NA	H	white	2	NA	NA	Green	NA	NA	NA	2	6.98
2016-04-26	4	2.8	55	F	26.64	NA	26.19	NA	NA	H	white	2	NA	NA	Green	NA	NA	NA	2	6.88
2016-04-26	4	2.85	54	F	25.68	10.59	25.38	NA	NA	H	white	2	NA	NA	Green	NA	NA	NA	2	6.88
2016-04-26	4	2.85	54	M	26.38	10.45	24.78	NA	NA	H	white	NA	N	0	Green	NA	NA	NA	2	6.88
2016-04-26	4	2.88	54	M	25.76	NA	26.86	NA	NA	H	white	NA	N	0	Green	NA	NA	NA	2	6.98
2016-04-26	4	2.89	55	M	25.64	NA	24.19	NA	NA	H	white	NA	N	0	Green	NA	NA	NA	2	7.48
2016-04-26	4	2.97	54	M	23.04	10.42	24.27	NA	NA	H	white	NA	N	0	Green	NA	NA	NA	2	7.88
2016-04-26	4	3.03	55	M	27.87	10.24	24.64	NA	NA	H	white	NA	N	0	Green	NA	NA	NA	2	7.98
2016-04-26	4	3.15	56	M	27.25	11.21	27.74	NA	NA	H	white	NA	N	0	Green	NA	NA	NA	2	7.98
2016-04-26	4	3.27	57	M	26.63	11.56	26.19	NA	NA	H	white	NA	N	0	Green	NA	NA	NA	2	7.88
2016-04-26	4	3.3	57	M	28.92	11.2	26.63	NA	NA	H	white	NA	N	0	Green	NA	NA	NA	2	7.78
2016-04-26	4	3.34	56	M	27.28	11.4	26.38	NA	NA	H	white	NA	N	0	Green	NA	NA	NA	2	7.78
2016-04-26	4	3.39	56	M	27.16	NA	27	NA	NA	H	white	NA	N	0	Green	NA	NA	NA	2	7.68
2016-04-26	4	3.4	58	F	28.18	NA	27.75	NA	NA	H	white	2	NA	NA	Green	NA	NA	NA	2	7.48
2016-04-26	4	3.41	58	F	27.06	NA	25.78	NA	NA	H	white	2	NA	NA	Green	NA	NA	NA	2	7.28
2016-04-26	4	3.52	59	M	27.45	11.15	26.84	NA	NA	H	white	NA	N	0	Green	NA	NA	NA	2	7.08
2016-04-26	4	3.57	58	M	28.32	11.28	27.1	NA	NA	H	white	NA	N	0	Green	NA	NA	NA	2	6.88
2016-04-26	4	3.64	58	M	27.79	11.58	26.54	NA	NA	H	white	NA	N	0	Green	NA	NA	NA	2	6.67
2016-04-26	4	3.64	58	F	27.63	11.45	27.48	NA	NA	H	white	2	NA	NA	Green	NA	NA	NA	2	6.47
2016-04-26	4	3.66	58	F	28.54	11.56	27.6	NA	NA	H	white	2	NA	NA	Green	NA	NA	NA	2	6.17
2016-04-26	4	3.7	59	F	28.36	12.02	27.07	NA	NA	H	white	2	NA	NA	Green	NA	NA	NA	2	5.86
2016-04-26	4	3.78	58	M	29.95	11.52	27.19	NA	NA	H	white	NA	N	0	Green	NA	NA	NA	2	5.45
2016-04-26	4	3.78	60	F	29.72	12.88	27.14	NA	NA	H	white	2	NA	NA	Green	NA	NA	NA	2	5.14
2016-04-26	4	3.9	61	F	29.34	12.28	27.54	NA	NA	H	white	2	NA	NA	Green	NA	NA	NA	2	4.62
2016-04-26	4	3.95	61	M	29.58	12.88	29.51	NA	NA	H	white	NA	N	0	Green	NA	NA	NA	2	4.31
2016-04-26	4	4	61	M	29.63	12.94	28.01	NA	NA	H	white	NA	N	0	Green	NA	NA	NA	2	4.21
2016-04-26	4	4.12	62	M	30.2	12.28	28.42	NA	NA	H	white	NA	N	0	Green	NA	NA	NA	2	4.1
2016-04-26	4	4.14	60	M	29.66	12.17	29.31	NA	NA	H	white	NA	N	0	Green	NA	NA	NA	2	4.1
2016-04-26	4	4.2	61	F	28.4	11.56	28.83	NA	NA	H	white	2	NA	NA	Green	NA	NA	NA	2	5.04
2016-04-26	4	4.22	62	F	30.84	NA	29.73	NA	NA	H	white	2	NA	NA	Green	NA	NA	NA	2	6.06
2016-04-26	4	4.23	62	F	30.95	12.26	29.1	NA	NA	H	white	2	NA	NA	Green	NA	NA	NA	2	6.78
2016-04-26	4	4.3	61	M	NA	12.46	29.81	NA	NA	H	white	NA	N	0	Green	NA	NA	NA	2	7.08
2016-04-26	4	4.34	62	F	29.19	12.12	26.1	NA	NA	H	white	2	NA	NA	Green	NA	NA	NA	2	6.47
2016-04-26	4	4.41	60	M	31.69	NA	29.36	NA	NA	H	white	NA	N	0	Green	NA	NA	NA	2	6.37
2016-04-26	4	4.41	61	M	30.3	12.9	28.76	NA	NA	H	white	NA	N	0	Green	NA	NA	NA	2	6.37
2016-04-26	4	4.45	63	M	30.88	12	30.84	NA	NA	H	white	NA	N	0	Green	NA	NA	NA	2	6.17
2016-04-26	4	4.52	62	F	30.96	12.18	29.89	NA	NA	H	white	2	NA	NA	Green	NA	NA	NA	2	5.96
2016-04-26	4	4.55	64	M	30.68	12.21	30.74	NA	NA	H	white	NA	N	0	Green	NA	NA	NA	2	5.76
2016-04-26	4	4.56	63	M	31.06	12.36	31.26	NA	NA	H	white	NA	N	0	Green	NA	NA	NA	2	5.55
2016-04-26	4	4.6	64	F	31.28	12.97	28.46	NA	NA	H	white	2	NA	NA	Green	NA	NA	NA	2	5.45
2016-04-26	4	4.63	63	M	31.43	13.94	31.9	NA	NA	H	white	NA	N	0	Green	NA	NA	NA	2	5.86
2016-04-26	4	4.65	62	F	30.22	13.78	29.54	NA	NA	H	white	2	NA	NA	Green	NA	NA	NA	2	6.78
2016-04-26	4	4.74	64	F	31.11	13	28.54	NA	NA	H	white	2	NA	NA	Green	NA	NA	NA	2	10.16
2016-04-26	4	4.74	65	F	32	12.5	30.14	NA	NA	H	white	2	NA	NA	Green	NA	NA	NA	2	9.97
2016-04-26	4	4.75	64	M	32.81	12.32	31.47	NA	NA	H	white	NA	N	0	Green	NA	NA	NA	2	9.08
2016-04-26	4	4.77	63	M	31.76	12.19	31.82	NA	NA	H	white	NA	N	0	Green	NA	NA	NA	2	8.58
2016-04-26	4	4.9	65	F	31.8	NA	28.46	NA	NA	H	white	2	NA	NA	Green	NA	NA	NA	2	8.28
2016-04-26	4	4.91	65	M	32.86	13.04	32.76	NA	NA	H	white	NA	N	0	Green	NA	NA	NA	2	7.98
2016-04-26	4	5.05	66	M	32.68	NA	30.31	NA	NA	H	white	NA	N	0	Green	NA	NA	NA	2	7.68
2016-04-26	4	5.07	64	M	31.13	13.71	31.68	NA	NA	H	white	NA	N	0	Green	NA	NA	NA	2	7.48
2016-04-26	4	5.08	65	M	31.44	13.34	30.98	NA	NA	H	white	NA	N	0	Green	NA	NA	NA	2	7.18
2016-04-26	4	5.09	63	M	31.34	NA	31.9	NA	NA	H	white	NA	N	0	Green	NA	NA	NA	2	7.08
2016-04-26	4	5.09	64	F	31.22	12.59	32.89	NA	NA	H	white	2	NA	NA	Green	NA	NA	NA	2	7.68
2016-04-26	4	5.19	66	M	32.72	NA	33.17	NA	NA	H	white	NA	N	0	Green	NA	NA	NA	2	9.87
2016-04-26	4	5.32	67	M	32.29	13.36	32.23	NA	NA	H	white	NA	N	0	Green	NA	NA	NA	2	11.24
2016-04-26	4	5.33	66	F	31.46	13.66	32.2	NA	NA	H	white	2	NA	NA	Green	NA	NA	NA	2	11.33
2016-04-26	4	5.34	67	F	32.21	13.68	31.59	NA	NA	H	white	2	NA	NA	Green	NA	NA	NA	2	10.46
2016-04-26	4	5.45	67	M	32.53	13.35	33.16	NA	NA	H	white	NA	N	0	Green	NA	NA	NA	2	10.06
2016-04-26	4	5.46	66	M	32.47	13.68	32.44	NA	NA	H	white	NA	N	0	Green	NA	NA	NA	2	9.77
2016-04-26	4	5.63	67	M	33.88	13.8	34.22	NA	NA	H	white	NA	N	0	Green	NA	NA	NA	2	9.47
2016-04-26	4	5.68	67	F	33.78	13.6	29.44	NA	NA	H	white	2	NA	NA	Green	NA	NA	NA	2	9.18
2016-04-26	4	5.91	67	F	33.47	14.58	30.98	NA	NA	H	white	2	NA	NA	Green	NA	NA	NA	2	8.98
2016-04-26	4	5.94	69	M	34.96	13.31	34.91	NA	NA	H	white	NA	N	0	Green	NA	NA	NA	2	8.68
2016-04-26	4	6.4	71	M	34.83	13.42	33.49	NA	NA	H	white	NA	N	0	Green	NA	NA	NA	2	8.68
2016-04-26	4	6.55	69	M	34.47	14.02	34.76	NA	NA	H	white	NA	N	0	Green	NA	NA	NA	2	9.18
2016-04-26	4	6.59	69	F	37.43	14.41	36.21	NA	NA	H	white	2	NA	NA	Green	NA	NA	NA	2	9.77
2016-04-26	4	6.66	72	F	34.94	14.28	35.12	NA	NA	S	white	2	NA	NA	Green	NA	NA	NA	2	10.46
2016-04-26	4	6.68	NA	F	34.36	15.59	34.06	NA	NA	H	white	2	NA	NA	Green	NA	NA	NA	2	10.94
2016-04-26	4	6.78	73	M	35.82	14.18	36.82	NA	NA	H	white	NA	N	0	Green	NA	NA	NA	2	10.65
2016-04-26	4	6.89	72	F	35.06	15.6	36.1	NA	NA	H	white	2	NA	NA	Green	NA	NA	NA	2	10.26
2016-04-26	4	6.93	73	M	36.37	15.65	36.58	NA	NA	H	white	NA	N	0	Green	NA	NA	NA	2	9.87
2016-04-26	4	7.23	70	F	34.42	15.06	35.19	NA	NA	H	white	2	NA	NA	Green	NA	NA	NA	2	9.57
2016-04-26	4	7.7	75	F	36.6	15.88	35.65	NA	NA	H	white	2	NA	NA	Green	NA	NA	NA	2	9.28
2016-04-26	4	7.82	74	M	37.53	15.97	34.72	NA	NA	H	white	NA	N	0	Green	NA	NA	NA	2	8.98
2016-04-26	4	7.86	76	F	37.99	15.77	38.67	NA	NA	H	white	2	NA	NA	Green	NA	NA	NA	2	8.68
2016-04-26	4	8.3	77	M	37.38	15.39	41.16	NA	NA	H	white	NA	N	0	Green	NA	NA	NA	2	8.68
2016-04-26	4	8.45	76	M	37.27	16.12	41.02	NA	NA	H	white	NA	N	0	Green	NA	NA	NA	2	9.28
2016-04-26	4	8.46	74	M	37.44	15.28	38.44	NA	NA	H	white	NA	N	0	Green	NA	NA	NA	2	10.55
2016-04-26	4	8.5	77	F	37.63	16.91	39.96	NA	NA	H	white	2	NA	NA	Green	NA	NA	NA	2	11.33
2016-04-26	4	8.61	77	M	38.32	15.2	40.98	NA	NA	H	white	NA	N	0	Green	NA	NA	NA	2	11.92
2016-04-26	4	8.68	76	M	38.76	16.8	42.46	NA	NA	H	white	NA	N	0	Green	NA	NA	NA	2	11.53
2016-04-26	4	8.83	77	M	38.78	16.6	39.27	NA	NA	H	white	NA	N	0	Green	NA	NA	NA	2	11.14
2016-04-26	4	8.9	76	M	38.97	15.42	43.84	NA	NA	H	white	NA	N	0	Green	NA	NA	NA	2	10.75
2016-04-26	4	9.26	77	F	38.61	16.85	34.85	NA	NA	H	white	2	NA	NA	Green	NA	NA	NA	2	10.46
2016-04-26	4	9.38	77	M	38.51	16.92	35.19	NA	NA	H	white	NA	N	0	Green	NA	NA	NA	2	10.16
2016-04-26	4	9.47	NA	M	38.6	16.13	42.3	NA	NA	H	white	NA	N	0	Green	NA	NA	NA	2	9.77
2016-04-26	4	9.66	79	F	38.47	17.82	39.11	NA	NA	H	white	2	NA	NA	Green	NA	NA	NA	2	9.47
2016-04-26	4	9.68	77	M	38.18	16.51	40.88	NA	NA	H	white	NA	N	0	Green	NA	NA	NA	2	9.47
2016-04-26	4	9.76	80	F	39.55	16.45	42.89	NA	NA	H	white	2	NA	NA	Green	NA	NA	NA	2	10.36
2016-04-26	4	9.78	79	M	40.96	16.62	41.1	NA	NA	H	white	NA	N	0	Green	NA	NA	NA	2	11.33
2016-04-26	4	9.8	80	M	40.86	16.57	45.1	NA	NA	S	white	NA	N	0	Green	NA	NA	NA	2	12.69
2016-04-26	4	10.08	80	M	40.67	17.4	44.77	NA	NA	H	white	NA	N	0	Green	NA	NA	NA	2	12.88
2016-04-26	4	10.21	80	M	39.27	16.46	45.54	NA	NA	H	white	NA	N	0	Green	NA	NA	NA	2	12.5
2016-04-26	4	10.24	80	M	40.75	17.88	43.66	NA	NA	H	white	NA	N	0	Green	NA	NA	NA	2	12.21
2016-04-26	4	10.47	81	M	40.17	16.96	43.9	NA	NA	H	white	NA	N	0	Green	NA	NA	NA	2	11.82
2016-04-26	4	10.76	81	F	40.85	17.08	40.34	NA	NA	H	white	2	NA	NA	Green	NA	NA	NA	2	11.53
2016-04-26	4	10.91	84	F	41.75	17.76	39.27	NA	NA	H	white	2	NA	NA	Green	NA	NA	NA	2	11.14
2016-04-26	4	10.96	82	M	40.76	17.82	45.91	NA	NA	H	white	NA	N	0	Green	NA	NA	NA	2	10.85
2016-04-26	4	11.23	80	M	41.47	16.5	47.18	NA	NA	H	white	NA	N	0	Green	NA	NA	NA	2	10.55
2016-04-26	4	11.41	83	M	40.29	17.43	45.13	NA	NA	H	white	NA	N	0	Green	NA	NA	NA	2	10.75
2016-04-26	4	11.56	85	F	43.85	17.11	44.21	NA	NA	H	white	2	NA	NA	Green	NA	NA	NA	2	11.14
2016-04-26	4	11.8	86	F	41.36	17.73	40.56	NA	NA	H	white	2	NA	NA	Green	NA	NA	NA	2	12.01
2016-04-26	4	11.91	84	F	42.19	17.06	46	NA	NA	H	white	2	NA	NA	Green	NA	NA	NA	2	12.69
2016-04-26	4	11.92	84	M	42.01	17.92	45.08	NA	NA	H	white	NA	N	0	Green	NA	NA	NA	2	14.04
2016-04-26	4	12.01	86	M	42.1	17.97	48.47	NA	NA	H	white	NA	N	0	Green	NA	NA	NA	2	13.56
2016-04-26	4	12.04	85	F	43.77	17.53	46.33	NA	NA	H	white	2	NA	NA	Green	NA	NA	NA	2	13.17
2016-04-26	4	12.34	86	M	42.44	17.9	49.12	NA	NA	H	white	NA	N	0	Green	NA	NA	NA	2	12.79
2016-04-26	4	12.51	85	M	42.87	18.53	48.37	NA	NA	H	white	NA	N	0	Green	NA	NA	NA	2	12.5
2016-04-26	4	12.51	85	F	42.58	18	41	NA	1.09	H	white	2	NA	NA	Green	NA	NA	NA	2	12.3
2016-04-26	4	12.53	85	M	42.32	18.8	52.37	NA	NA	H	white	NA	N	0	Green	NA	NA	NA	2	12.01
2016-04-26	4	12.57	86	M	42.02	18.9	44	NA	0.98	H	orange	NA	NA	NA	Green	NA	NA	NA	2	11.82
2016-04-26	4	13.17	88	F	42.53	17.66	46.83	NA	NA	H	white	2	NA	NA	Green	NA	NA	NA	2	11.82
2016-04-26	4	13.37	89	M	45.11	18.96	54.95	NA	NA	H	white	NA	N	0	Green	NA	NA	NA	2	12.4
2016-04-26	4	13.4	88	M	43.92	18.97	50.35	NA	NA	H	white	NA	N	0	Green	NA	NA	NA	2	12.98
2016-04-26	4	13.46	87	M	42.78	18.04	50.64	NA	NA	H	white	NA	N	0	Green	NA	NA	NA	2	13.75
2016-04-26	4	13.75	87	M	43.86	18.4	52.03	NA	NA	H	white	NA	N	0	Green	NA	NA	NA	2	14.04
2016-04-26	4	14.19	87	M	44.75	19.92	45.97	NA	NA	H	white	NA	N	0	Green	NA	NA	NA	2	13.85
2016-04-26	4	14.38	91	F	45.1	19.94	48.53	NA	NA	H	white	2	NA	NA	Green	NA	NA	NA	2	13.65
2016-04-26	4	14.48	89	F	44.87	18.85	47.18	NA	NA	H	white	2	NA	NA	Green	NA	NA	NA	2	13.37
2016-04-26	4	15.11	90	F	45.1	18.56	47.2	NA	NA	H	white	2	NA	NA	Green	NA	NA	NA	2	13.17
2016-04-26	4	15.41	91	F	45.89	18.48	47.16	NA	NA	H	white	2	NA	NA	Green	NA	NA	NA	2	12.88
2016-04-26	4	17.41	94	M	46.46	20.9	55.38	NA	NA	H	white	NA	N	0	Red	NA	NA	NA	2	12.59
2016-04-26	4	17.46	95	F	45.07	20.22	49.58	NA	NA	H	white	2	NA	NA	Green	NA	NA	NA	2	12.4
2016-04-26	4	20.1	101	F	49.51	21.62	53	NA	NA	H	white	2	NA	NA	Red	NA	NA	NA	2	12.4
2016-04-26	4	23.34	102	M	50.67	22.97	64	NA	1.27	H	orange	NA	N	0	Red	NA	NA	NA	2	13.37
2016-04-26	4	24.28	99	M	50.8	22.29	62	NA	1.97	H	orange	NA	N	0	Red	NA	NA	NA	2	14.61
2016-04-26	4	25.14	104	F	52.22	23.84	60	0.01	1.76	H	white	2	NA	NA	Red	NA	NA	NA	2	15.57
2016-04-26	4	25.74	103	F	52.66	22.42	53.5	NA	2.08	H	white	2	NA	NA	Red	NA	NA	NA	2	16.05
2016-04-26	4	26.15	101	M	52.39	22.8	60.3	NA	1.68	H	white	NA	Y	1	Red	NA	NA	NA	2	15.76
2016-04-26	4	26.31	102	M	53.15	23.14	70	NA	1.67	H	orange	NA	N	N	Red	NA	NA	NA	2	15.57
2016-04-26	4	28.57	108	M	55.76	23	71	NA	1.56	S	white	NA	Y	1	Red	NA	NA	NA	2	15.38
2016-04-26	4	30.57	94.5	M	48.12	22.87	88.5	NA	1.42	H	white	NA	Y	1	Red	NA	NA	NA	2	15.19
2016-04-26	4	30.95	107	M	54.29	24.22	71.5	NA	2.14	H	orange	NA	Y	1	Red	NA	NA	NA	2	15
2016-04-26	4	31.02	109	M	55.25	23.74	76	NA	2.44	H	white	NA	Y	1	Red	NA	NA	NA	2	14.61
2016-04-26	4	31.73	96	F	51.26	23.98	81	0.27	1.76	H	brown	5	NA	NA	Red	NA	NA	NA	2	14.13
2016-04-26	4	32.81	105	F	53.88	25.94	80.5	0.26	2.34	H	brown	5	NA	NA	Red	NA	NA	NA	2	13.65
2016-04-26	4	33.75	109	M	56.74	25.12	75	NA	2.37	H	orange	NA	Y	1	Red	NA	NA	NA	2	14.04
2016-04-26	4	35.85	118	F	58.62	25.84	69	0.06	3.03	H	yellow	3	NA	NA	Red	NA	NA	NA	2	14.61
2016-04-26	4	36.01	108	F	55.2	25.04	83.5	0.37	2.95	H	brown	5	NA	NA	Red	NA	NA	NA	2	14.71
2016-04-26	4	37.21	108	F	55.18	24.35	82	0.07	2.86	H	orange	4	NA	NA	Red	NA	NA	NA	2	14.61
2016-04-26	4	39.68	113	F	55.69	27.99	83	0.07	2.77	H	orange	4	NA	NA	Red	NA	NA	NA	2	13.94
2016-04-26	4	40.72	112	F	55.78	25.25	80	0.09	3.49	H	brown	5	NA	NA	Red	NA	NA	NA	2	13.46
2016-04-26	4	41.19	103	F	55.04	25.48	94	NA	1.74	H	white	2	NA	NA	Red	NA	NA	NA	2	13.08
2016-04-26	4	41.48	113	F	56.29	26.17	82	0.06	2.45	H	orange	4	NA	NA	Red	NA	NA	NA	2	12.69
2016-04-26	4	43.16	119	F	60.72	26.6	81	0.06	3.69	H	yellow	3	NA	NA	Red	NA	NA	NA	2	12.3
2016-04-26	4	44.63	119	F	60.02	26.25	88	0.08	3.5	H	orange	4	NA	NA	Red	NA	NA	NA	2	12.01
2016-04-26	4	45.43	118	F	57.24	26.74	89	0.06	3.78	H	orange	4	NA	NA	Red	NA	NA	NA	2	11.63
2016-04-26	4	45.83	121	F	61.27	27.85	84	0.06	3.71	H	yellow	3	NA	NA	Red	NA	NA	NA	2	11.72
2016-04-26	4	46.2	104	M	55.52	25.28	117	NA	2.22	H	orange	NA	Y	1	Red	NA	NA	NA	2	12.4
2016-04-26	4	48.32	119	F	62.83	28.72	84	0.09	3.61	H	orange	4	NA	NA	Red	NA	NA	NA	2	12.88
2016-04-26	4	49.63	119	F	61.18	27.92	92	0.07	3.72	H	orange	4	NA	NA	Red	NA	NA	NA	2	13.27
2016-04-26	4	50.61	118	F	60.7	26.77	89	0.06	3.4	H	orange	4	NA	NA	Red	NA	NA	NA	2	13.37
2016-04-26	4	51.19	114	M	58.16	26.51	109.5	NA	2.8	H	orange	NA	Y	1	Red	NA	NA	NA	2	13.08
2016-04-26	4	52.7	117	M	60.8	27.17	109	NA	3.39	H	orange	NA	Y	1	Red	NA	NA	NA	2	12.88
2016-04-26	4	52.71	119	F	59.82	27.2	95	0.08	4.01	H	orange	4	NA	NA	Red	NA	NA	NA	2	12.69
2016-04-26	4	52.98	125	F	63.6	27.66	92.5	0.1	3.55	H	orange	4	NA	NA	Red	NA	NA	NA	2	12.5
2016-04-26	4	54.09	123	F	61.09	29.22	98	0.15	3.58	H	orange	4	NA	NA	Red	NA	NA	NA	2	12.21
2016-04-26	4	55.67	121	F	62.71	28.67	102	0.15	4.04	H	orange	4	NA	NA	Red	NA	NA	NA	2	12.01
2016-04-26	4	55.73	121	F	64.78	29.04	91	0.1	4.03	H	orange	4	NA	NA	Red	NA	NA	NA	2	11.82
2016-04-26	4	55.84	120	F	61.58	28.45	98	0.05	4.54	H	orange	4	NA	NA	Red	NA	NA	NA	2	11.82
2016-04-26	4	56.77	124	F	65.12	29.32	97.5	0.03	4.55	H	orange	4	NA	NA	Red	NA	NA	NA	2	12.88
2016-04-26	4	58.57	124	F	64.9	29.7	93.5	0.06	3.87	H	orange	4	NA	NA	Red	NA	NA	NA	2	13.75
2016-04-26	4	58.65	124	F	62.67	30.19	101	0.11	3.67	H	orange	4	NA	NA	Red	NA	NA	NA	2	14.71
2016-04-26	4	59.9	127	F	65.6	29.23	99	0.12	5.11	H	orange	4	NA	NA	Red	NA	NA	NA	2	15
2016-04-26	4	59.92	122	F	62.21	28	97	0.12	3.09	H	orange	4	NA	NA	Red	NA	NA	NA	2	14.8
2016-04-26	4	61.44	111.5	M	61.51	27.52	120	NA	3.33	H	white	NA	Y	1	Red	NA	NA	NA	2	14.61
2016-04-26	4	61.7	123	F	64.61	30.1	96.5	0.14	4.36	H	orange	4	NA	NA	Red	NA	NA	NA	2	14.42
2016-04-26	4	61.72	129	F	64.18	29.17	103	0.09	5.2	H	orange	4	NA	NA	Red	NA	NA	NA	2	14.23
2016-04-26	4	63.75	129	F	67.16	30.94	104	0.08	3.97	H	orange	4	NA	NA	Red	NA	NA	NA	2	14.13
2016-04-26	4	65.11	128	F	66.29	29.4	100	0.1	4.62	H	orange	4	NA	NA	Red	NA	NA	NA	2	14.04
2016-04-26	4	66.14	123	M	64.36	27.5	125	NA	3.84	H	white	NA	Y	1	Red	NA	NA	NA	2	14.04
2016-04-26	4	66.27	133	F	66.49	30.96	102.5	0.1	5.65	H	orange	4	NA	NA	Red	NA	NA	NA	2	14.04
2016-04-26	4	71.46	130	F	65.3	30.73	111	0.11	5.93	H	orange	4	NA	NA	Red	NA	NA	NA	2	14.13
2016-05-25	5	2.43	NA	F	28.71	12.97	26.9	NA	0.37	H	white	2	NA	NA	Green	8.5	5	NA	2	13.85
2016-05-25	5	3.12	54.62	F	25.44	10.37	23.6	NA	0.17	H	white	2	NA	NA	Green	7	6	NA	2	13.56
2016-05-25	5	3.21	56.89	F	27.67	11.02	26.8	NA	NA	H	white	2	NA	NA	Red	6.5	7	NA	2	12.98
2016-05-25	5	3.22	54.81	M	26.44	11.46	24.09	NA	0.22	H	white	NA	N	0	Green	8	8.5	NA	2	12.3
2016-05-25	5	3.63	57.79	F	28.46	11.12	25.38	NA	0.27	H	white	2	NA	NA	Green	7.5	6.5	NA	2	11.72
2016-05-25	5	3.78	56.72	M	28.12	11.62	26.23	NA	0.28	H	white	NA	N	0	Green	7	5	NA	2	11.14
2016-05-25	5	3.93	58.98	F	28.15	11.28	25.69	NA	0.35	H	white	2	NA	NA	Green	7	7	NA	2	10.85
2016-05-25	5	4.02	59.81	M	29.86	11.96	25.64	NA	0.26	H	white	NA	Y	1	Green	7.5	5.5	NA	2	10.46
2016-05-25	5	4.04	58.34	F	28.16	11.58	24.62	NA	0.34	H	white	2	NA	NA	Green	NA	NA	NA	2	10.16
2016-05-25	5	4.07	60.94	M	29.79	12.2	27.67	NA	0.27	H	white	NA	N	0	Green	NA	NA	NA	2	9.87
2016-05-25	5	4.14	58.46	F	29.66	12.64	26.4	NA	0.26	H	white	2	NA	NA	Green	NA	NA	NA	2	9.37
2016-05-25	5	4.18	59.81	M	29.41	12.74	28.28	NA	0.34	H	white	NA	N	0	Green	NA	NA	NA	2	8.68
2016-05-25	5	4.33	61.51	M	30.79	12.93	30.74	NA	0.26	H	white	NA	N	0	Red	NA	NA	NA	2	8.38
2016-05-25	5	4.6	60.7	M	29.51	12.92	27.26	NA	0.4	H	white	NA	N	0	Green	NA	NA	NA	2	7.78
2016-05-25	5	4.7	60.54	M	29.59	12.46	28.67	NA	0.32	H	white	NA	N	0	Green	NA	NA	NA	2	7.28
2016-05-25	5	4.8	NA	F	30.36	12.36	28.44	NA	0.39	H	white	2	NA	NA	Green	NA	NA	NA	2	6.88
2016-05-25	5	4.87	61.7	M	30.5	11.92	29.39	NA	0.31	H	white	NA	Y	1	Green	NA	NA	NA	2	6.57
2016-05-25	5	4.92	61.98	F	30.65	12.66	29.04	NA	0.35	H	white	2	NA	NA	Green	NA	NA	NA	2	6.37
2016-05-25	5	4.99	63.82	F	29.34	12.87	28.96	NA	0.27	H	white	2	NA	NA	Green	NA	NA	NA	2	6.17
2016-05-25	5	5.41	63.64	F	31.18	13.07	30.54	NA	0.51	H	white	2	NA	NA	Green	NA	NA	NA	2	6.06
2016-05-25	5	5.47	65.68	M	32.94	13.2	31.8	NA	0.4	H	white	NA	N	0	Green	NA	NA	NA	2	5.96
2016-05-25	5	6.67	70.18	F	34.4	14.11	31.01	NA	0.46	H	white	2	NA	NA	Green	NA	NA	NA	2	5.66
2016-05-25	5	6.77	70.86	M	34.69	14.74	34.18	NA	0.57	H	white	NA	N	0	Red	NA	NA	NA	2	5.66
2016-05-25	5	7.39	72.95	M	36.62	14.66	40.36	NA	0.62	H	white	NA	N	0	Red	NA	NA	NA	2	6.17
2016-05-25	5	7.77	72.59	M	36.13	14.68	39.95	NA	0.85	H	white	NA	N	0	Red	NA	NA	NA	2	7.38
2016-05-25	5	8.11	71.34	M	36.18	15.21	38.7	NA	0.48	H	white	NA	N	0	Green	NA	NA	NA	2	8.38
2016-05-25	5	8.27	73.22	F	36.12	15.42	34.22	NA	0.63	H	white	2	NA	NA	Green	NA	NA	NA	2	8.98
2016-05-25	5	8.84	75.31	F	37.76	15.02	38.54	NA	0.65	H	white	2	NA	NA	Green	NA	NA	NA	2	8.78
2016-05-25	5	8.85	75.91	F	37.56	14.81	39.39	NA	0.7	H	white	2	NA	NA	Green	NA	NA	NA	2	8.48
2016-05-25	5	8.91	74.18	F	36.6	15.8	38	NA	0.81	H	white	2	NA	NA	Green	NA	NA	NA	2	8.28
2016-05-25	5	9.05	73.26	F	36.46	15.13	41.25	NA	0.88	H	white	2	NA	NA	Red	NA	NA	NA	2	8.18
2016-05-25	5	9.27	76.86	F	37.98	16.04	39.7	NA	0.62	H	white	2	NA	NA	Green	NA	NA	NA	2	8.08
2016-05-25	5	9.29	76.22	M	37.42	15.18	40.39	NA	0.73	H	white	NA	Y	1	Green	NA	NA	NA	2	7.88
2016-05-25	5	9.46	74.39	M	38.97	15.37	41	NA	0.77	H	white	NA	N	0	Red	NA	NA	NA	2	7.88
2016-05-25	5	9.47	75.7	M	37.83	15.62	41.18	NA	0.91	H	white	NA	N	0	Red	NA	NA	NA	2	7.88
2016-05-25	5	9.52	75.84	M	38.32	16.17	43.6	NA	0.61	H	white	NA	Y	1	Red	NA	NA	NA	2	8.58
2016-05-25	5	9.54	76.06	F	38.28	16.4	40.26	NA	0.68	H	white	2	NA	NA	Green	NA	NA	NA	2	9.57
2016-05-25	5	9.77	76.87	M	38.71	15.51	41.14	NA	0.73	H	white	NA	N	0	Green	NA	NA	NA	2	10.75
2016-05-25	5	9.78	77.54	F	37.76	16.09	38.42	NA	0.8	H	white	2	NA	NA	Green	NA	NA	NA	2	10.46
2016-05-25	5	9.81	76.8	F	37.75	16.01	39.2	NA	0.69	H	white	2	NA	NA	Green	NA	NA	NA	2	10.16
2016-05-25	5	9.94	76.53	F	37.75	16.85	36.59	NA	0.94	H	white	2	NA	NA	Red	NA	NA	NA	2	9.87
2016-05-25	5	9.97	76.79	F	38.82	16.2	39.94	0.04	0.98	H	white	2	NA	NA	Red	NA	NA	NA	2	9.67
2016-05-25	5	10.15	75.45	M	37.72	16.01	44.7	NA	0.83	H	white	NA	N	0	Red	NA	NA	NA	2	9.47
2016-05-25	5	10.18	75.16	M	37.58	16.19	44.28	NA	0.82	H	white	NA	N	0	Red	NA	NA	NA	2	9.37
2016-05-25	5	10.31	77.6	F	38.7	16.52	42.38	NA	0.99	H	white	2	NA	NA	Red	NA	NA	NA	2	9.18
2016-05-25	5	10.42	80.71	F	39.44	16.08	39.26	NA	1.65	H	white	2	NA	NA	Green	NA	NA	NA	2	8.88
2016-05-25	5	10.43	76.18	F	38.54	15.66	39.46	NA	1.16	H	white	2	NA	NA	Red	NA	NA	NA	2	8.98
2016-05-25	5	10.46	78.64	F	39.04	16.4	43.07	NA	0.73	H	white	2	NA	NA	Red	NA	NA	NA	2	9.77
2016-05-25	5	10.53	79.28	M	39.42	15.43	43.14	NA	0.93	H	white	NA	N	0	Green	NA	NA	NA	2	10.55
2016-05-25	5	10.54	79.39	M	40.3	12.29	49.28	NA	0.88	H	white	NA	N	0	Red	NA	NA	NA	2	11.53
2016-05-25	5	10.61	77.18	M	38.58	17.96	43.38	NA	0.68	H	white	NA	N	0	Green	NA	NA	NA	2	11.82
2016-05-25	5	10.61	79.1	F	39.12	16.49	40	NA	0.95	H	white	2	NA	NA	Green	NA	NA	NA	2	11.43
2016-05-25	5	10.62	77.77	M	38.5	16.19	44.02	NA	0.8	H	white	NA	N	0	Red	NA	NA	NA	2	11.53
2016-05-25	5	10.67	79.86	F	40.9	15.56	41.22	NA	0.79	H	white	2	NA	NA	Red	NA	NA	NA	2	11.43
2016-05-25	5	10.81	82.34	M	40.36	16.54	45.2	NA	0.79	H	white	NA	N	0	Red	NA	NA	NA	2	11.14
2016-05-25	5	10.84	80.25	F	40.7	17.51	44.26	NA	0.89	H	white	2	NA	NA	Red	NA	NA	NA	2	10.94
2016-05-25	5	10.85	80.22	F	39.64	16.22	38.99	NA	0.92	H	white	2	NA	NA	Green	NA	NA	NA	2	10.65
2016-05-25	5	10.92	79.42	F	38.37	16.72	42.71	NA	1	H	white	2	NA	NA	Red	NA	NA	NA	2	10.46
2016-05-25	5	11.05	79.34	F	39.89	16.16	43.18	NA	0.82	H	white	2	NA	NA	Red	NA	NA	NA	2	10.55
2016-05-25	5	11.05	81.69	M	39.46	16.42	44.4	NA	1.04	H	white	NA	N	0	Red	NA	NA	NA	2	11.53
2016-05-25	5	11.12	81.94	F	39.03	15.4	36.58	NA	1.04	H	white	2	NA	NA	Green	NA	NA	NA	2	12.4
2016-05-25	5	11.14	77.52	F	38.94	16.55	45.95	NA	1.01	H	white	2	NA	NA	Green	NA	NA	NA	2	13.17
2016-05-25	5	11.29	79.26	F	40.38	16.62	43.39	NA	0.94	H	white	2	NA	NA	Red	NA	NA	NA	2	12.88
2016-05-25	5	11.35	80.64	F	40.26	16.22	39.35	NA	0.88	H	white	2	NA	NA	Red	NA	NA	NA	2	12.69
2016-05-25	5	11.56	80.22	M	41.22	17.74	44.52	NA	0.84	H	white	NA	N	0	Red	NA	NA	NA	2	12.69
2016-05-25	5	11.61	81.5	M	41.29	17.53	46.92	NA	0.87	H	white	NA	N	0	Red	NA	NA	NA	2	12.69
2016-05-25	5	11.63	81.44	M	40.82	16.19	45.9	NA	0.89	H	white	NA	N	0	Red	NA	NA	NA	2	12.3
2016-05-25	5	11.67	81.87	F	41.61	16.78	41	NA	1.13	H	white	2	NA	NA	Red	NA	NA	NA	2	12.01
2016-05-25	5	11.71	82.28	F	41.81	17.58	39.4	NA	0.9	H	white	2	NA	NA	Red	NA	NA	NA	2	11.63
2016-05-25	5	12.04	81.74	F	41.49	17.24	44.08	NA	0.78	H	white	2	NA	NA	Red	NA	NA	NA	2	11.33
2016-05-25	5	12.05	78.36	F	40.08	17.56	49.53	NA	0.87	H	white	2	NA	NA	Red	NA	NA	NA	2	11.43
2016-05-25	5	12.09	82.16	M	41.44	17.44	46.37	NA	0.92	H	white	NA	N	0	Red	NA	NA	NA	2	13.27
2016-05-25	5	12.17	81.46	F	40.6	16.7	49.38	NA	1.01	H	white	2	NA	NA	Red	NA	NA	NA	2	14.61
2016-05-25	5	12.2	83.14	F	42.18	17.04	42.82	NA	1.15	H	white	2	NA	NA	Red	NA	NA	NA	2	14.33
2016-05-25	5	12.3	80.46	M	40.9	17.63	47.18	NA	0.84	H	white	NA	N	0	Red	NA	NA	NA	2	14.52
2016-05-25	5	12.33	83.3	M	42.25	16.74	48.02	NA	0.77	H	white	NA	N	0	Red	NA	NA	NA	2	14.52
2016-05-25	5	12.4	81	M	40.07	17.72	43.18	NA	0.97	H	white	NA	N	0	Red	NA	NA	NA	2	14.42
2016-05-25	5	12.4	83.23	F	41.63	17.36	43.22	NA	1.28	H	white	2	NA	NA	Red	NA	NA	NA	2	14.23
2016-05-25	5	12.41	81.33	M	41.51	17.26	49.97	NA	0.98	H	white	NA	N	0	Red	NA	NA	NA	2	13.94
2016-05-25	5	12.42	83.42	F	41.19	17.3	44.09	NA	0.83	H	white	2	NA	NA	Red	NA	NA	NA	2	13.65
2016-05-25	5	12.43	82.74	M	42.65	17.32	47.14	NA	0.75	H	white	NA	N	0	Red	NA	NA	NA	2	13.27
2016-05-25	5	12.44	87.06	F	42.96	16.6	43.13	NA	1.19	H	white	2	NA	NA	Green	NA	NA	NA	2	12.98
2016-05-25	5	12.55	82.51	M	41.24	17.09	44.54	NA	0.89	H	white	NA	N	0	Red	NA	NA	NA	2	13.17
2016-05-25	5	12.75	81.81	F	41.86	17.25	46.5	NA	0.83	H	white	2	NA	NA	Red	NA	NA	NA	2	13.94
2016-05-25	5	12.76	84.58	F	42.18	17.11	44.62	NA	1.14	H	white	2	NA	NA	Red	NA	NA	NA	2	14.71
2016-05-25	5	12.82	83.77	M	40.92	17.41	50.19	NA	1.04	H	white	NA	N	0	Red	NA	NA	NA	2	15.38
2016-05-25	5	12.83	83.22	F	41.14	16.69	43.83	NA	1.13	H	white	2	NA	NA	Red	NA	NA	NA	2	15.76
2016-05-25	5	12.88	84.36	M	42.58	17.43	51.64	NA	0.85	H	white	NA	N	0	Red	NA	NA	NA	2	15.38
2016-05-25	5	13.04	83.84	F	41.7	17.89	42.59	NA	1.21	H	white	2	NA	NA	Red	NA	NA	NA	2	15.19
2016-05-25	5	13.11	85.42	F	41.98	16.59	45.78	NA	1.03	H	white	2	NA	NA	Red	NA	NA	NA	2	15
2016-05-25	5	13.2	83.84	M	41.75	17.4	47.28	NA	0.99	H	white	NA	N	0	Red	NA	NA	NA	2	14.61
2016-05-25	5	13.32	82.46	F	41.42	17.4	43.34	NA	1.17	H	white	2	NA	NA	Red	NA	NA	NA	2	14.33
2016-05-25	5	13.46	82.53	M	41.13	17.58	49.83	NA	1.11	H	white	NA	N	0	Red	NA	NA	NA	2	13.94
2016-05-25	5	13.54	82.55	F	41.64	17.74	48.28	NA	1.21	H	white	2	NA	NA	Red	NA	NA	NA	2	13.65
2016-05-25	5	13.72	84.94	M	42.29	17.58	53.15	NA	0.89	H	white	NA	N	0	Red	NA	NA	NA	2	13.75
2016-05-25	5	13.8	81.88	M	40.58	17.89	59.9	NA	1.07	H	white	NA	Y	1	Red	NA	NA	NA	2	14.42
2016-05-25	5	14.01	85.16	M	43.11	17.59	50.76	NA	1.12	H	white	NA	Y	1	Red	NA	NA	NA	2	14.9
2016-05-25	5	14.33	85.6	F	43.49	18.34	48.64	NA	1.29	H	white	2	NA	NA	Red	NA	NA	NA	2	15.66
2016-05-25	5	14.37	87.03	M	43.7	18.08	50.32	NA	1.06	H	white	NA	N	0	Red	NA	NA	NA	2	15.86
2016-05-25	5	14.38	81.72	M	41.98	18.31	52.06	NA	1.28	H	white	NA	N	0	Red	NA	NA	NA	2	15.47
2016-05-25	5	14.83	85.68	M	44.37	18.52	56.06	NA	0.95	H	white	NA	N	0	Red	NA	NA	NA	2	15.09
2016-05-25	5	14.89	86.14	M	44.18	18.38	51.02	NA	1.1	H	white	NA	N	0	Red	NA	NA	NA	3	22.53
2016-05-25	5	15.04	80.52	M	41.86	17.66	62.46	NA	0.97	H	white	NA	Y	1	Red	NA	NA	NA	3	21.76
2016-05-25	5	15.08	83.94	F	45.94	18.14	49.24	NA	1.56	H	white	2	NA	NA	Red	NA	NA	NA	3	21.28
2016-05-25	5	15.12	86.92	M	44.84	17.39	54.43	NA	1	H	white	NA	N	0	Red	NA	NA	NA	3	21
2016-05-25	5	15.23	87.92	F	44.26	18.88	47.55	NA	1.25	H	white	2	NA	NA	Red	NA	NA	NA	3	20.71
2016-05-25	5	15.31	86.3	M	43.8	17.88	55.16	NA	1.43	H	white	NA	NA	NA	Red	NA	NA	NA	3	20.71
2016-05-25	5	15.31	88.5	F	44.9	18.48	46.28	NA	1.52	H	white	2	NA	NA	Red	NA	NA	NA	3	21.19
2016-05-25	5	15.5	89.29	F	45.24	18.84	48.14	NA	1.61	H	white	2	NA	NA	Red	NA	NA	NA	3	22.14
2016-05-25	5	15.64	88.89	M	44.26	18.78	56.48	NA	1.11	H	white	NA	N	0	Red	NA	NA	NA	3	22.62
2016-05-25	5	15.71	83.78	F	43.53	19.19	54.12	NA	1.48	H	yellow	3	NA	NA	Red	NA	NA	NA	3	23.2
2016-05-25	5	15.83	83.13	F	42.84	18.7	54.79	NA	1.39	H	white	2	NA	NA	Red	NA	NA	NA	3	23.29
2016-05-25	5	15.9	89.68	M	45.35	19.94	53.28	NA	1.13	H	white	NA	N	0	Red	NA	NA	NA	3	22.91
2016-05-25	5	15.91	88.36	F	45.42	19.48	50.15	NA	1.18	H	white	2	NA	NA	Red	NA	NA	NA	3	22.72
2016-05-25	5	16.03	84.11	M	42.2	18.18	68.02	NA	1.08	H	white	NA	Y	1	Red	NA	NA	NA	3	22.53
2016-05-25	5	16.15	92.18	F	45.94	19.02	51.92	NA	1.76	H	yellow	3	NA	NA	Red	NA	NA	NA	3	22.14
2016-05-25	5	16.2	88.11	F	44.18	19.34	52.06	NA	1.16	H	yellow	3	NA	NA	Red	NA	NA	NA	3	21.86
2016-05-25	5	16.22	87.69	F	44.56	18.78	48.7	NA	1.79	H	white	2	NA	NA	Red	NA	NA	NA	3	21.57
2016-05-25	5	16.38	88.18	M	45.8	18.59	55.71	NA	1.55	H	white	NA	N	0	Red	NA	NA	NA	3	21.76
2016-05-25	5	16.54	88.74	M	46.38	19.55	60.96	NA	1.04	H	white	NA	Y	1	Red	NA	NA	NA	3	22.81
2016-05-25	5	16.56	90.28	F	44.24	18.32	52.38	NA	1.21	H	white	2	NA	NA	Red	NA	NA	NA	3	23.39
2016-05-25	5	16.58	84.56	M	43.75	18.47	64.07	NA	1.22	H	white	NA	Y	1	Red	NA	NA	NA	3	23.48
2016-05-25	5	16.58	90.12	M	44.51	19.46	58.71	NA	1.14	H	white	NA	N	0	Red	NA	NA	NA	3	24.45
2016-05-25	5	16.71	90.4	M	45.11	19.6	59.09	NA	1.2	H	white	NA	N	0	Red	NA	NA	NA	3	24.06
2016-05-25	5	16.83	85.4	F	43.3	19.02	55.32	NA	1.39	H	yellow	3	NA	NA	Red	NA	NA	NA	3	24.26
2016-05-25	5	16.97	92.5	F	46.84	19.43	51.62	NA	1.29	H	white	2	NA	NA	Red	NA	NA	NA	3	24.74
2016-05-25	5	16.97	92.93	M	46.23	18.52	48.75	NA	1.7	H	white	NA	N	0	Red	NA	NA	NA	3	23.58
2016-05-25	5	17.01	88.36	F	45.4	19.05	51.98	NA	1.55	H	yellow	3	NA	NA	Red	NA	NA	NA	3	22.91
2016-05-25	5	17.07	88.34	F	46.97	19.21	57.06	NA	1.25	H	white	2	NA	NA	Red	NA	NA	NA	3	22.33
2016-05-25	5	17.09	90.59	F	45.83	19.28	50.07	NA	1.71	H	white	2	NA	NA	Red	NA	NA	NA	3	21.76
2016-05-25	5	17.12	91.21	F	46.93	18.7	49.25	NA	1.29	H	white	2	NA	NA	Red	NA	NA	NA	3	21.28
2016-05-25	5	17.41	88.56	M	44.56	18.79	57.78	NA	1.76	H	white	NA	Y	1	Red	NA	NA	NA	3	22.62
2016-05-25	5	17.49	88.48	F	44.1	19.09	53.09	NA	1.72	H	white	2	NA	NA	Red	NA	NA	NA	3	22.05
2016-05-25	5	17.54	90.08	M	46.36	19.44	59.99	NA	1.36	H	white	NA	N	0	Red	NA	NA	NA	3	21.47
2016-05-25	5	18.06	90.85	F	46.08	19.36	56.66	NA	1.61	H	yellow	3	NA	NA	Red	NA	NA	NA	3	21.66
2016-05-25	5	18.22	91.02	M	46.5	20.46	57.44	NA	1.23	H	white	NA	N	0	Red	NA	NA	NA	3	21.47
2016-05-25	5	18.25	84.69	M	44.26	19.89	73.97	NA	1.02	H	white	NA	N	0	Red	NA	NA	NA	3	20.71
2016-05-25	5	18.3	91.89	F	45.32	19.08	59.49	NA	1.45	H	white	2	NA	NA	Red	NA	NA	NA	3	21.66
2016-05-25	5	18.4	88.34	F	45.03	20.02	58.37	NA	1.4	H	white	2	NA	NA	Red	NA	NA	NA	3	20.23
2016-05-25	5	18.44	92.99	F	46.05	19.92	50.7	NA	1.85	H	white	2	NA	NA	Red	NA	NA	NA	3	19.66
2016-05-25	5	18.7	84.36	M	43.37	19.5	70.86	NA	1.41	H	white	NA	Y	1	Red	NA	NA	NA	3	19.38
2016-05-25	5	18.78	95.99	F	48.34	20.75	52.15	NA	1.53	H	white	2	NA	NA	Red	NA	NA	NA	3	19.09
2016-05-25	5	19.13	88.55	F	44.56	19.6	59.56	NA	1.73	H	orange	4	NA	NA	Red	NA	NA	NA	3	19.09
2016-05-25	5	19.43	96.36	F	48.36	20.36	55.46	NA	1.57	H	white	2	NA	NA	Red	NA	NA	NA	3	22.05
2016-05-25	5	19.64	94.92	F	47.2	20.52	54.6	NA	1.69	H	yellow	3	NA	NA	Red	NA	NA	NA	3	20.52
2016-05-25	5	20.08	90.82	F	47.07	19.32	62.11	NA	1.59	H	white	2	NA	NA	Red	NA	NA	NA	3	20.23
2016-05-25	5	20.22	85.94	M	43.05	19.52	75.31	NA	1.34	H	white	NA	Y	1	Red	NA	NA	NA	3	22.05
2016-05-25	5	20.28	90.4	F	45.92	20.97	62.2	NA	1.78	H	yellow	3	NA	NA	Red	NA	NA	NA	3	20.04
2016-05-25	5	20.47	88.4	M	45.3	18.7	71.86	NA	1.54	H	white	NA	Y	1	Red	NA	NA	NA	3	20.04
2016-05-25	5	20.73	95.98	F	47.8	19.59	57.68	NA	2.12	H	white	2	NA	NA	Red	NA	NA	NA	3	21.09
2016-05-25	5	21.08	93.69	M	47.82	19.88	59.28	NA	1.67	H	white	NA	N	0	Red	NA	NA	NA	3	19.38
2016-05-25	5	21.11	88.04	M	45.29	19.44	72.78	NA	1.5	H	white	NA	Y	1	Red	NA	NA	NA	3	18.81
2016-05-25	5	21.58	86.16	M	43.48	19.92	72.96	NA	1.39	H	white	NA	Y	1	Red	NA	NA	NA	3	18.43
2016-05-25	5	21.67	90.56	M	45.85	20.18	77.63	NA	1.35	H	white	NA	N	0	Red	NA	NA	NA	3	18.14
2016-05-25	5	23.01	89.17	M	46.16	20.97	80.89	NA	1.61	H	white	NA	N	0	Red	NA	NA	NA	3	18.71
2016-05-25	5	23.05	91.35	M	46.5	20.94	76.74	NA	1.51	H	white	NA	Y	1	Red	NA	NA	NA	3	19.66
2016-05-25	5	23.34	98.69	M	50.13	20.84	66.14	NA	1.99	H	white	NA	Y	1	Red	NA	NA	NA	3	20.23
2016-05-25	5	23.68	97.04	M	49.32	21.22	69.85	NA	2.18	H	white	NA	N	0	Red	NA	NA	NA	3	20.62
2016-05-25	5	31.16	98.05	F	60.23	22.4	75.07	0.1	2.84	H	brown	5	NA	NA	Red	NA	NA	NA	3	19.95
2016-05-25	5	36.1	119.25	F	55.1	23.85	79.48	NA	2.31	H	orange	4	NA	NA	Red	NA	NA	NA	3	19.09
2016-05-25	5	36.62	99.75	M	53.11	NA	98.84	NA	1.82	H	white	NA	Y	1	Red	NA	NA	NA	3	19.19
2016-05-25	5	38.73	112.14	F	57.52	25.52	82.03	0.04	2.25	H	orange	4	NA	NA	Red	NA	NA	NA	3	18.71
2016-05-25	5	39.19	107.9	F	55.29	25.94	82.42	0.01	2.73	H	yellow	3	NA	NA	Red	NA	NA	NA	3	18.14
2016-05-25	5	39.34	108.48	F	55.38	24.4	76.82	0.04	3.51	H	yellow	3	NA	NA	Red	NA	NA	NA	3	17.86
2016-05-25	5	39.35	109.58	F	54.13	24.9	85.22	0.03	2.88	H	orange	4	NA	NA	Red	NA	NA	NA	3	17.57
2016-05-25	5	40.37	112.64	F	57.09	24.78	80.3	0.04	2.3	H	orange	4	NA	NA	Red	NA	NA	NA	3	17.28
2016-05-25	5	41.01	106.97	M	55.22	25.73	100.62	NA	2.39	H	white	NA	Y	1	Red	NA	NA	NA	3	17.57
2016-05-25	5	41.28	105.17	M	54.27	25.92	98.96	NA	2.29	H	white	NA	Y	1	Red	NA	NA	NA	3	18.43
2016-05-25	5	41.39	107.7	M	55.49	24.5	103.72	NA	1.81	H	white	NA	N	0	Red	NA	NA	NA	3	18.9
2016-05-25	5	42.23	104.42	M	54.46	24.54	98.54	NA	1.83	H	white	NA	Y	1	Red	NA	NA	NA	3	18.81
2016-05-25	5	42.4	113.14	F	59.9	25.42	82.1	0.02	2.99	H	yellow	3	NA	NA	Red	NA	NA	NA	3	18.9
2016-05-25	5	43.19	112.5	F	59.91	25.6	84	0.06	2.44	H	orange	4	NA	NA	Red	NA	NA	NA	3	18.24
2016-05-25	5	43.27	105.16	M	54.63	25.06	101.18	NA	2.26	H	white	NA	Y	1	Red	NA	NA	NA	3	18.05
2016-05-25	5	43.55	111.48	M	58.02	24.61	99.78	NA	1.61	H	white	NA	Y	1	Red	NA	NA	NA	3	18.14
2016-05-25	5	44.06	106.69	M	54.07	24.88	100.11	NA	2.07	H	white	NA	N	0	Red	NA	NA	NA	3	17.57
2016-05-25	5	44.36	114.24	F	57.84	26.49	88.48	0.06	4	H	orange	4	NA	NA	Red	NA	NA	NA	3	17.19
2016-05-25	5	44.67	112.1	F	56.52	25.75	81.7	0.07	1.61	H	yellow	3	NA	NA	Red	NA	NA	NA	3	17
2016-05-25	5	44.81	111.83	F	56.14	26.6	82	0.13	1.91	H	yellow	3	NA	NA	Red	NA	NA	NA	3	16.9
2016-05-25	5	45.31	113.96	F	58.14	26.83	87.16	0.03	3.5	H	yellow	3	NA	NA	Red	NA	NA	NA	3	17.09
2016-05-25	5	45.63	103.09	M	54.94	24.99	104.5	NA	2.08	H	white	NA	Y	1	Red	NA	NA	NA	3	17.48
2016-05-25	5	46.73	115.68	F	55.04	26.96	92.15	0.07	2.19	H	orange	4	NA	NA	Red	NA	NA	NA	3	17.57
2016-05-25	5	46.99	109.6	M	57.09	25.28	102.3	NA	1.97	H	white	NA	Y	1	Red	NA	NA	NA	3	17.57
2016-05-25	5	47.04	110.34	F	55.68	26.71	92.07	0.03	3.24	H	orange	4	NA	NA	Red	NA	NA	NA	3	17.48
2016-05-25	5	47.05	114.71	F	58.22	26.12	84.28	0.04	2.99	H	orange	4	NA	NA	Red	NA	NA	NA	3	17.28
2016-05-25	5	47.34	120.92	F	62.19	26.7	89.92	0.03	2.65	H	yellow	3	NA	NA	Red	NA	NA	NA	3	17.57
2016-05-25	5	47.37	107.49	M	56.88	25.3	107.52	NA	2.5	H	white	NA	N	0	Red	NA	NA	NA	3	17.86
2016-05-25	5	47.58	102.28	M	54.32	23.82	110.7	NA	2.78	H	white	NA	Y	1	Red	NA	NA	NA	3	17.38
2016-05-25	5	47.69	119.66	F	60.56	26.98	91.24	0.03	3.34	H	orange	4	NA	NA	Red	NA	NA	NA	3	17.19
2016-05-25	5	47.9	105.44	M	55.01	25.14	103.7	NA	2.37	H	white	NA	Y	1	Red	NA	NA	NA	3	17.09
2016-05-25	5	48.36	118.12	F	58.85	26.74	91.86	0.05	2.67	H	yellow	3	NA	NA	Red	NA	NA	NA	3	17
2016-05-25	5	48.38	118.48	M	56.32	25.6	106.75	NA	2.7	H	white	NA	N	0	Red	NA	NA	NA	3	17.28
2016-05-25	5	49.6	115.82	F	60.04	26.36	92.99	0.31	3.63	H	brown	5	NA	NA	Red	NA	NA	NA	3	17.38
2016-05-25	5	49.69	101.48	M	54.95	25.2	110.72	NA	2.86	H	white	NA	Y	1	Red	NA	NA	NA	3	17.38
2016-05-25	5	49.74	108.7	M	56.78	26.5	108.46	NA	2.21	H	white	NA	N	0	Red	NA	NA	NA	3	17.57
2016-05-25	5	49.84	116.12	M	54.62	25.8	116.35	NA	2.19	H	white	NA	Y	1	Red	NA	NA	NA	3	17.48
2016-05-25	5	52.45	120.98	F	61.34	27.55	89.37	0.06	3.45	H	brown	5	NA	NA	Red	NA	NA	NA	3	17.38
2016-05-25	5	53	115.71	F	60.71	27.19	96.52	0.03	3.3	H	yellow	3	NA	NA	Red	NA	NA	NA	3	17.67
2016-05-25	5	53.06	106.19	F	52.68	24.5	75.13	0.07	1.46	H	yellow	3	NA	NA	Red	NA	NA	NA	3	17.76
2016-05-25	5	53.26	122.9	F	61.62	27.6	114.2	0.06	3.49	H	orange	4	NA	NA	Red	NA	NA	NA	3	17.67
2016-05-25	5	53.49	112.44	M	59.62	27.09	98.34	NA	3.08	H	white	NA	Y	1	Red	NA	NA	NA	3	17.38
2016-05-25	5	53.55	107.29	M	55.7	26.46	111.82	NA	2.16	H	white	NA	N	0	Red	NA	NA	NA	3	17.19
2016-05-25	5	53.81	107.51	M	57.84	26.8	116.45	NA	2.77	H	white	NA	Y	1	Red	NA	NA	NA	3	17
2016-05-25	5	55.25	119.84	F	61.34	27.99	90.08	0.07	3.66	H	yellow	3	NA	NA	Red	NA	NA	NA	3	17.67
2016-05-25	5	56.17	123.67	F	60.1	28.04	98.36	0.05	3.43	H	yellow	3	NA	NA	Red	NA	NA	NA	3	18.24
2016-05-25	5	56.33	120.65	F	61.24	28.84	95.52	0.34	3.97	H	dark.brown	6	NA	NA	Red	NA	NA	NA	3	18.62
2016-05-25	5	56.56	118.6	F	62.98	27.38	100.7	0.1	3.86	H	orange	4	NA	NA	Red	NA	NA	NA	3	18.62
2016-05-25	5	57.35	120.99	F	61.78	27.76	91.94	0.04	3.95	H	orange	4	NA	NA	Red	NA	NA	NA	3	18.33
2016-05-25	5	59.73	123.58	F	63.78	28.5	96.03	0.05	3.8	H	yellow	3	NA	NA	Red	NA	NA	NA	3	18.14
2016-05-25	5	59.98	115.59	M	61.44	27.68	119.81	NA	3.06	H	white	NA	Y	1	Red	NA	NA	NA	3	18.14
2016-05-25	5	61.14	121.32	F	64.88	28.62	97.64	0.28	3.82	H	brown	5	NA	NA	Red	NA	NA	NA	3	18.52
2016-05-25	5	62.85	122.24	F	64.6	29.32	97.06	0.07	4.48	H	yellow	3	NA	NA	Red	NA	NA	NA	3	18.14
2016-05-25	5	63.7	117.87	M	60.49	28.9	117.23	NA	2.57	H	white	NA	N	0	Red	NA	NA	NA	3	17.86
2016-05-25	5	65.48	129.14	F	66.02	29.96	94.16	0.09	4.1	H	orange	4	NA	NA	Red	NA	NA	NA	3	17.67
2016-05-25	5	65.56	124.3	F	65.96	29.3	101.7	0.09	4.72	H	yellow	3	NA	NA	Red	NA	NA	NA	3	17.48
2016-05-25	5	69.42	124.64	M	65.65	28.65	121.76	NA	3.47	H	white	NA	Y	1	Red	NA	NA	NA	3	17.57
2016-05-25	5	69.63	126.68	F	65.46	29.28	105.77	0.44	4.1	H	brown	5	NA	NA	Red	NA	NA	NA	3	17.57
2016-06-25	6	6.96	68.2	M	33.26	14.02	36	NA	0.6	H	white	NA	Y	1	Red	15	13	NA	3	17.76
2016-06-25	6	8.98	75.21	M	36.01	15.56	39	NA	0.89	H	white	NA	N	0	Green	17	10	NA	3	17.67
2016-06-25	6	9.03	72.18	M	35.38	15.52	49.5	NA	0.56	H	white	NA	Y	1	Red	12	11	NA	3	18.05
2016-06-25	6	9.04	77.1	F	37.26	16.53	38	0.01	0.61	H	white	2	NA	NA	Red	11	19	NA	3	17.95
2016-06-25	6	9.63	74.57	F	36.28	15.56	41	0.02	0.88	H	orange	4	NA	NA	Red	19	14	NA	3	18.33
2016-06-25	6	9.99	74.54	F	36.44	15.6	43.5	0.05	0.94	H	dark.brown	6	NA	NA	Red	15	11	NA	3	18.14
2016-06-25	6	10.63	79.24	F	39.96	16.32	43.5	0.01	0.99	H	yellow	3	NA	NA	Red	18	15	NA	3	17.57
2016-06-25	6	10.96	80.78	M	39.24	16.1	42	NA	0.93	H	white	NA	Y	1	Red	20	18	NA	3	17.28
2016-06-25	6	11.25	74.12	M	37.02	16.48	52.5	NA	0.79	H	white	NA	Y	1	Red	NA	NA	NA	3	17.09
2016-06-25	6	11.78	74.53	M	37.98	16.93	58.5	NA	0.83	H	white	NA	Y	1	Red	NA	NA	NA	3	17
2016-06-25	6	11.88	79.01	F	40.11	16.6	47	0.04	0.94	H	yellow	3	NA	NA	Red	NA	NA	NA	3	17.38
2016-06-25	6	11.95	74.22	M	39.96	16.46	57	NA	0.86	H	white	NA	Y	1	Red	NA	NA	NA	3	17.95
2016-06-25	6	12.09	79.06	F	39.06	17.83	48	0.02	1.15	H	yellow	3	NA	NA	Red	NA	NA	NA	3	18.52
2016-06-25	6	12.11	83.22	F	41.26	17.14	42	0.01	1.06	H	white	2	NA	NA	Red	NA	NA	NA	3	18.71
2016-06-25	6	12.16	78.35	M	38.05	16.76	54.5	NA	0.86	H	white	NA	Y	1	Red	NA	NA	NA	3	18.81
2016-06-25	6	12.22	77	M	39.82	17.84	55.5	NA	0.77	H	white	NA	Y	1	Red	NA	NA	NA	3	18.43
2016-06-25	6	12.53	77.72	F	39.48	17.32	51	0.01	1.02	H	yellow	3	NA	NA	Red	NA	NA	NA	3	18.81
2016-06-25	6	12.62	78.36	M	38.46	16.66	56	NA	1.03	H	white	NA	Y	1	Red	NA	NA	NA	3	18.9
2016-06-25	6	12.72	77.52	M	39	17.98	57	NA	0.82	H	white	NA	Y	1	Red	NA	NA	NA	3	18.52
2016-06-25	6	12.78	76.04	M	38.02	17.12	59	NA	0.78	H	white	NA	Y	1	Red	NA	NA	NA	3	18.33
2016-06-25	6	12.83	76.16	M	38.39	17.83	57.5	NA	0.83	H	white	NA	Y	1	Red	NA	NA	NA	3	18.14
2016-06-25	6	12.86	72.86	M	38.22	16.57	42	NA	0.94	H	white	NA	N	0	Red	NA	NA	NA	3	18.05
2016-06-25	6	12.89	78.23	M	40.08	18.31	59	NA	0.85	H	white	NA	Y	1	Red	NA	NA	NA	3	18.43
2016-06-25	6	12.97	84.64	F	41.72	18.92	45	0.01	1.09	H	white	2	NA	NA	Red	NA	NA	NA	3	18.81
2016-06-25	6	12.99	86.18	M	42.04	17.3	51.5	NA	0.88	H	white	NA	N	0	Red	NA	NA	NA	3	18.62
2016-06-25	6	13.02	84.42	M	41.14	17.21	46.5	NA	1.04	H	white	NA	N	0	Red	NA	NA	NA	3	18.33
2016-06-25	6	13.16	77.34	M	40.16	17.98	59	NA	0.91	H	white	NA	Y	1	Red	NA	NA	NA	3	19
2016-06-25	6	13.2	77.64	M	38.78	17.05	59	NA	0.8	H	white	NA	Y	1	Red	NA	NA	NA	3	18.81
2016-06-25	6	13.24	82.46	F	41.03	17.55	44	0.01	1.29	H	white	2	NA	NA	Red	NA	NA	NA	3	19.09
2016-06-25	6	13.28	77.36	M	39.12	16.16	58	NA	0.85	H	white	NA	Y	1	Red	NA	NA	NA	3	19
2016-06-25	6	13.32	77.8	F	40.1	17.52	50	0.03	1.14	H	orange	4	NA	NA	Red	NA	NA	NA	3	18.52
2016-06-25	6	13.5	77.84	M	39.49	17.55	59	NA	0.81	H	white	NA	Y	1	Red	NA	NA	NA	3	18.24
2016-06-25	6	13.51	83.41	M	42.49	18.96	51	NA	1.15	H	white	NA	N	0	Red	NA	NA	NA	3	18.05
2016-06-25	6	13.68	81.88	F	31.19	18.95	54	0.03	1.08	H	.brown	5	NA	NA	Red	NA	NA	NA	3	17.95
2016-06-25	6	13.73	81.26	M	41.83	17.26	58	NA	0.85	H	white	NA	Y	1	Red	NA	NA	NA	3	18.14
2016-06-25	6	13.74	83.61	F	41.19	18.96	45	0.01	1.31	H	white	2	NA	NA	Red	NA	NA	NA	3	18.81
2016-06-25	6	13.89	83.12	F	40.49	17.45	49	0.02	1.32	H	yellow	3	NA	NA	Red	NA	NA	NA	3	19.38
2016-06-25	6	13.9	84.9	F	41.42	17.55	49.5	0.02	1.12	H	yellow	3	NA	NA	Red	NA	NA	NA	3	19.57
2016-06-25	6	13.91	80.4	M	40.1	17.14	60	NA	0.84	H	white	NA	Y	1	Red	NA	NA	NA	3	19.85
2016-06-25	6	13.96	80.46	M	40.78	17.97	61.5	NA	0.97	H	white	NA	Y	1	Red	NA	NA	NA	3	19.47
2016-06-25	6	14.01	79.37	M	39.7	17.28	58.5	NA	0.94	H	white	NA	Y	1	Red	NA	NA	NA	3	19.76
2016-06-25	6	14.08	82.3	F	40.07	17.3	52	0.01	1.04	H	yellow	3	NA	NA	Red	NA	NA	NA	3	20.04
2016-06-25	6	14.27	87.5	F	43.43	17.66	52	0.01	1.16	H	white	2	NA	NA	Red	NA	NA	NA	3	19.38
2016-06-25	6	14.28	83.13	F	42.82	18.93	55	0.01	1.43	H	yellow	3	NA	NA	Red	NA	NA	NA	3	19
2016-06-25	6	14.3	85.99	F	42.48	18.83	54	0.01	1.18	H	yellow	3	NA	NA	Red	NA	NA	NA	3	18.81
2016-06-25	6	14.31	82.36	F	40.46	17.69	49	0.06	1.1	H	.brown	5	NA	NA	Red	NA	NA	NA	3	18.62
2016-06-25	6	14.31	82.77	M	41.92	17.37	60	NA	0.84	H	white	NA	Y	1	Red	NA	NA	NA	3	18.71
2016-06-25	6	14.38	77.66	M	39.82	17.36	67	NA	0.97	H	white	NA	Y	1	Red	NA	NA	NA	3	19.28
2016-06-25	6	14.51	78.1	M	39.74	18.2	64	NA	1.01	H	white	NA	Y	1	Red	NA	NA	NA	3	20.14
2016-06-25	6	14.52	78.05	M	39.55	17.66	62	NA	0.89	H	white	NA	Y	1	Red	NA	NA	NA	3	20.14
2016-06-25	6	14.6	81.93	F	40.54	17.61	51	0.01	1.16	H	yellow	3	NA	NA	Red	NA	NA	NA	3	20.33
2016-06-25	6	14.61	80.69	M	41.54	18.04	62.5	NA	0.97	H	white	NA	Y	1	Red	NA	NA	NA	3	20.33
2016-06-25	6	14.66	81.01	M	41.19	17.42	61.5	NA	1.06	H	white	NA	Y	1	Red	NA	NA	NA	3	20.33
2016-06-25	6	14.7	79.72	M	40.51	17.86	66	NA	0.9	H	white	NA	Y	1	Red	NA	NA	NA	3	20.62
2016-06-25	6	14.72	84.72	M	43.02	17.65	54	NA	1.16	H	white	NA	Y	1	Red	NA	NA	NA	3	20.04
2016-06-25	6	15.08	81.16	M	41.36	18.15	62	NA	0.82	H	white	NA	Y	1	Red	NA	NA	NA	3	19.85
2016-06-25	6	15.09	88.07	M	43.24	18.67	65	NA	1.13	H	white	NA	Y	1	Red	NA	NA	NA	3	19.76
2016-06-25	6	15.22	82.55	F	41.78	18.56	55.5	0.01	1.1	H	yellow	3	NA	NA	Red	NA	NA	NA	3	19.66
2016-06-25	6	15.23	80.52	M	40.76	17.32	64	NA	0.92	H	white	NA	Y	1	Red	NA	NA	NA	3	19.76
2016-06-25	6	15.29	80.34	M	40.79	17.19	60.5	NA	1.08	H	white	NA	Y	1	Red	NA	NA	NA	3	19.95
2016-06-25	6	15.3	82.25	F	41.9	18.9	58	0.02	1.17	H	yellow	3	NA	NA	Red	NA	NA	NA	3	20.04
2016-06-25	6	15.32	82.28	M	41.61	18.02	64	NA	1.01	H	white	NA	Y	1	Red	NA	NA	NA	3	20.42
2016-06-25	6	15.37	86.44	F	42.68	19.84	49	0.01	1.41	H	white	2	NA	NA	Red	NA	NA	NA	3	20.62
2016-06-25	6	15.5	83.46	F	41.96	18.49	52.5	0.03	1.29	H	orange	4	NA	NA	Red	NA	NA	NA	3	20.52
2016-06-25	6	15.55	81.24	M	40.2	17.48	61	NA	1	H	white	NA	Y	1	Red	NA	NA	NA	3	20.71
2016-06-25	6	15.91	81.66	M	41.4	18.11	65.5	NA	0.99	H	white	NA	Y	1	Red	NA	NA	NA	3	21
2016-06-25	6	15.93	82.7	F	43.73	18.7	54	0.02	1.33	H	yellow	3	NA	NA	Red	NA	NA	NA	3	20.42
2016-06-25	6	15.94	86.74	F	43.78	18.58	53.5	0.02	1.32	H	yellow	3	NA	NA	Red	NA	NA	NA	3	20.14
2016-06-25	6	16.07	87.5	M	44.82	18.82	53	NA	1.34	H	white	NA	N	0	Red	NA	NA	NA	3	19.95
2016-06-25	6	16.11	84.65	F	41.31	18.44	53	0.02	1.62	H	yellow	3	NA	NA	Red	NA	NA	NA	3	19.85
2016-06-25	6	16.16	89.87	F	44.12	19.38	50.5	0.01	1.57	H	yellow	3	NA	NA	Red	NA	NA	NA	3	20.04
2016-06-25	6	16.27	82.86	M	41.49	18.17	65.5	NA	0.9	H	white	NA	Y	1	Red	NA	NA	NA	3	20.62
2016-06-25	6	16.27	86.99	F	42.11	19.24	54.5	0.02	1.55	H	yellow	3	NA	NA	Red	NA	NA	NA	3	20.62
2016-06-25	6	16.32	84.15	F	42.78	18.62	57.5	0.03	1.41	H	yellow	3	NA	NA	Red	NA	NA	NA	3	20.9
2016-06-25	6	16.38	82.69	M	42.18	18.19	61	NA	1.11	H	white	NA	Y	1	Red	NA	NA	NA	3	21.19
2016-06-25	6	16.42	90.06	F	45.46	19.44	47	0.01	1.27	H	white	2	NA	NA	Red	NA	NA	NA	3	20.9
2016-06-25	6	16.43	85.46	F	43.95	19.08	54.5	0.02	1.3	H	yellow	3	NA	NA	Red	NA	NA	NA	3	20.9
2016-06-25	6	16.43	88.54	M	43.38	18.08	56	NA	1.37	H	white	NA	Y	1	Red	NA	NA	NA	3	20.52
2016-06-25	6	16.48	82.65	M	43.11	18.29	65.5	NA	1.15	H	white	NA	Y	1	Red	NA	NA	NA	3	20.33
2016-06-25	6	16.51	84.56	M	42.22	17.83	61	NA	1.14	H	white	NA	Y	1	Red	NA	NA	NA	3	20.14
2016-06-25	6	16.59	83.13	M	42.65	18.4	65.5	NA	1.02	H	white	NA	Y	1	Red	NA	NA	NA	3	20.04
2016-06-25	6	16.64	85.81	F	43.01	18.9	53	0.02	1.55	H	yellow	3	NA	NA	Red	NA	NA	NA	3	19.85
2016-06-25	6	16.77	83.35	M	43.89	18.59	63.5	NA	1.27	H	white	NA	Y	1	Red	NA	NA	NA	3	19.76
2016-06-25	6	16.79	84.86	M	42.72	18.1	61.5	NA	1.11	H	white	NA	Y	1	Red	NA	NA	NA	3	20.14
2016-06-25	6	16.84	83.97	M	42	18.9	69	NA	1.13	H	white	NA	Y	1	Red	NA	NA	NA	3	24.06
2016-06-25	6	16.88	85.55	M	43.46	19.92	65.5	NA	1.03	H	white	NA	Y	1	Red	NA	NA	NA	3	16.9
2016-06-25	6	16.89	90.48	F	44.4	19.25	51	0.03	1.32	H	yellow	3	NA	NA	Red	NA	NA	NA	3	20.23
2016-06-25	6	17.26	91.68	F	45.98	19.68	57.5	NA	1.25	H	white	2	NA	NA	Red	NA	NA	NA	3	19.85
2016-06-25	6	17.34	83.51	M	42.36	18.46	67	NA	1.05	H	white	NA	Y	1	Red	NA	NA	NA	3	18.81
2016-06-25	6	17.56	87.41	F	43.64	19.38	58	0.03	1.44	H	orange	4	NA	NA	Red	NA	NA	NA	3	18.05
2016-06-25	6	17.6	84.37	M	42.26	18.32	66.5	NA	1.13	H	white	NA	Y	1	Red	NA	NA	NA	3	17.38
2016-06-25	6	17.63	87.27	F	43.2	19.02	57	0.04	1.64	H	yellow	3	NA	NA	Red	NA	NA	NA	3	16.9
2016-06-25	6	17.69	88.58	F	44.82	19.5	59	0.02	1.54	H	yellow	3	NA	NA	Red	NA	NA	NA	3	16.14
2016-06-25	6	17.71	87.47	F	44	19.14	60.05	0.05	1.74	H	yellow	3	NA	NA	Red	NA	NA	NA	3	15.57
2016-06-25	6	17.74	84	M	42.98	18.15	68	NA	1.11	H	white	NA	N	0	Red	NA	NA	NA	3	15.38
2016-06-25	6	17.76	89.7	F	45.01	20.94	57.5	NA	1.32	H	yellow	3	NA	NA	Red	NA	NA	NA	3	15.38
2016-06-25	6	17.78	86.72	M	42.9	18.78	62	NA	1.22	H	white	NA	Y	1	Red	NA	NA	NA	3	15.47
2016-06-25	6	17.9	83.23	M	44.38	18.48	70	NA	1.13	H	white	NA	Y	1	Red	NA	NA	NA	3	15.76
2016-06-25	6	18.08	87.97	F	43.79	19.98	58.5	0.02	1.51	H	yellow	3	NA	NA	Red	NA	NA	NA	3	15.38
2016-06-25	6	18.12	85.3	M	43.17	19.86	63	NA	1.22	H	white	NA	Y	1	Red	NA	NA	NA	3	14.8
2016-06-25	6	18.16	88.21	F	44.44	19.14	58	0.03	1.49	H	orange	4	NA	NA	Red	NA	NA	NA	3	14.42
2016-06-25	6	18.36	83.74	M	43.23	19.09	65	NA	1.15	H	white	NA	Y	1	Red	NA	NA	NA	3	14.23
2016-06-25	6	18.49	88.19	F	44.47	19.24	59.5	0.04	1.47	H	orange	4	NA	NA	Red	NA	NA	NA	3	13.75
2016-06-25	6	18.58	87.71	F	44.25	20.2	58	0.02	1.43	H	orange	4	NA	NA	Red	NA	NA	NA	3	13.46
2016-06-25	6	18.62	90.71	F	45.34	19.2	56.5	0.01	1.82	H	yellow	3	NA	NA	Red	NA	NA	NA	3	13.17
2016-06-25	6	18.67	89.62	F	45.09	19.34	58.5	0.03	1.61	H	orange	4	NA	NA	Red	NA	NA	NA	3	12.98
2016-06-25	6	19.17	88.92	M	44.28	19.08	68	NA	1.18	H	white	NA	Y	1	Red	NA	NA	NA	3	13.17
2016-06-25	6	19.28	85.68	M	45.84	19.56	69.5	NA	1.34	H	white	NA	Y	1	Red	NA	NA	NA	3	14.61
2016-06-25	6	19.48	84.61	M	43.75	19.9	72.5	NA	1.18	H	white	NA	Y	1	Red	NA	NA	NA	3	16.05
2016-06-25	6	19.53	86.84	M	45.9	18.74	69	NA	1.19	H	white	NA	Y	1	Red	NA	NA	NA	3	17.48
2016-06-25	6	19.56	86.26	M	44.34	19.92	69.5	NA	1.23	H	white	NA	Y	1	Red	NA	NA	NA	3	18.24
2016-06-25	6	19.73	92.15	F	48.32	20.2	60	0.02	1.49	H	yellow	3	NA	NA	Red	NA	NA	NA	3	17.86
2016-06-25	6	19.79	93.46	F	46.38	20.09	55	0.02	1.66	H	yellow	3	NA	NA	Red	NA	NA	NA	3	17
2016-06-25	6	19.85	88.45	M	44.12	18.73	72	NA	1.3	H	white	NA	Y	1	Red	NA	NA	NA	3	16.52
2016-06-25	6	19.96	91.56	F	46.25	20.1	68.5	0.03	1.51	H	.brown	5	NA	NA	Red	NA	NA	NA	3	15.76
2016-06-25	6	20.31	88.22	M	46.82	18.81	78	NA	1.17	H	white	NA	Y	1	Red	NA	NA	NA	3	15.19
2016-06-25	6	20.4	93.08	F	45.81	20.15	59.5	0.05	1.87	H	orange	4	NA	NA	Red	NA	NA	NA	3	14.61
2016-06-25	6	20.47	89.9	M	44.16	19.63	75	NA	1.35	H	white	NA	Y	1	Red	NA	NA	NA	3	14.23
2016-06-25	6	20.49	94.45	F	46.56	20.14	60.5	0.06	1.8	H	brown	5	NA	NA	Red	NA	NA	NA	3	14.23
2016-06-25	6	21.09	85.45	M	44.89	19.07	79	NA	1.08	H	white	NA	Y	1	Red	NA	NA	NA	3	15
2016-06-25	6	21.28	NA	F	48.76	21.48	57	0.02	1.95	H	yellow	3	NA	NA	Red	NA	NA	NA	3	16.24
2016-06-25	6	21.28	91.1	F	46.04	20.2	62	0.03	1.61	H	orange	4	NA	NA	Red	NA	NA	NA	3	17.38
2016-06-25	6	21.3	84.43	M	43.62	20.88	79	NA	1.18	H	white	NA	Y	1	Red	NA	NA	NA	3	17.95
2016-06-25	6	21.35	85.71	M	44.72	19.22	77.5	NA	1.4	H	white	NA	Y	1	Red	NA	NA	NA	3	17.19
2016-06-25	6	21.51	93.32	F	47.46	21.76	67	0.03	2	H	yellow	3	NA	NA	Red	NA	NA	NA	3	16.62
2016-06-25	6	21.55	96.39	F	47.63	21.08	56	0.05	1.85	H	yellow	3	NA	NA	Red	NA	NA	NA	3	16.05
2016-06-25	6	21.93	94.52	F	47.12	20.87	63	0.02	1.72	H	yellow	3	NA	NA	Red	NA	NA	NA	3	15.57
2016-06-25	6	22.48	90.16	M	45.64	19.75	79	NA	1.37	H	white	NA	Y	1	Red	NA	NA	NA	3	15.28
2016-06-25	6	22.52	92.54	M	46.08	20.88	75.5	NA	1.55	H	white	NA	Y	1	Red	NA	NA	NA	3	15.09
2016-06-25	6	22.79	95.16	F	48.73	21.12	66	0.04	1.74	H	yellow	3	NA	NA	Red	NA	NA	NA	3	14.8
2016-06-25	6	22.85	92.7	F	46.41	20.3	66	0.04	1.94	H	orange	4	NA	NA	Red	NA	NA	NA	3	14.04
2016-06-25	6	22.97	93.57	F	47.55	21.5	67	0.03	1.87	H	yellow	3	NA	NA	Red	NA	NA	NA	3	15
2016-06-25	6	23.01	92.66	F	47.03	20.1	64.5	0.05	1.97	H	.brown	5	NA	NA	Red	NA	NA	NA	3	17.86
2016-06-25	6	23.07	91.74	M	47.74	20.52	74.5	NA	1.58	H	white	NA	Y	1	Red	NA	NA	NA	3	19.76
2016-06-25	6	23.33	95.92	F	47.24	21.85	65	0.02	1.8	H	yellow	3	NA	NA	Red	NA	NA	NA	3	19.76
2016-06-25	6	23.55	100.28	M	49.34	21.12	67	NA	1.57	H	white	NA	Y	1	Red	NA	NA	NA	3	18.43
2016-06-25	6	23.56	105.62	F	52.86	22.34	66.5	0.03	2	H	yellow	3	NA	NA	Red	NA	NA	NA	3	17.76
2016-06-25	6	24.22	94.38	F	47.29	21.27	65.5	0.09	1.87	H	orange	4	NA	NA	Red	NA	NA	NA	3	17.19
2016-06-25	6	24.37	92.23	M	46.7	20.62	77	NA	1.74	H	white	NA	Y	1	Red	NA	NA	NA	3	16.62
2016-06-25	6	24.42	91.38	M	46.32	20.24	79	NA	1.58	H	white	NA	Y	1	Red	NA	NA	NA	3	16.05
2016-06-25	6	24.6	89.52	M	45.42	19.3	89.5	NA	1.29	H	white	NA	Y	1	Red	NA	NA	NA	3	15.47
2016-06-25	6	24.81	95.99	F	48.76	21.9	70	0.04	2.11	H	orange	4	NA	NA	Red	NA	NA	NA	3	15.09
2016-06-25	6	24.88	92.97	M	47.1	20.58	83.5	NA	1.52	H	white	NA	Y	1	Red	NA	NA	NA	3	14.9
2016-06-25	6	24.98	99.2	F	48.77	21.7	64	0.02	2.05	H	yellow	3	NA	NA	Red	NA	NA	NA	3	15.47
2016-06-25	6	24.99	97.73	F	49.47	21.45	64	0.07	2.08	H	orange	4	NA	NA	Red	NA	NA	NA	3	16.33
2016-06-25	6	25.02	91.6	M	47.34	21.29	79	NA	1.72	H	white	NA	Y	1	Red	NA	NA	NA	3	17.09
2016-06-25	6	25.42	95.39	F	46.61	21.13	69	0.05	2.13	H	brown	5	NA	NA	Red	NA	NA	NA	3	17.19
2016-06-25	6	25.42	98.08	M	50.38	20.72	70	NA	1.9	H	white	NA	N	0	Red	NA	NA	NA	3	17.38
2016-06-25	6	25.61	103.22	F	52.2	22.25	69	0.02	2	H	yellow	3	NA	NA	Red	NA	NA	NA	3	17.57
2016-06-25	6	25.89	92.7	M	48.93	21.72	88.5	NA	1.64	H	white	NA	Y	1	Red	NA	NA	NA	3	17.28
2016-06-25	6	25.9	97.88	F	49.82	21.58	61.5	0.05	2.15	H	yellow	3	NA	NA	Red	NA	NA	NA	3	16.62
2016-06-25	6	25.93	96.04	F	48.32	21.66	70	0.03	2.22	H	orange	4	NA	NA	Red	NA	NA	NA	3	16.14
2016-06-25	6	26.01	95.39	F	49.62	21.65	70.05	0.02	2.12	H	yellow	3	NA	NA	Red	NA	NA	NA	3	15.66
2016-06-25	6	26.14	96.3	F	49.25	22.78	67.5	0.03	2.04	H	yellow	3	NA	NA	Red	NA	NA	NA	3	15.28
2016-06-25	6	26.16	96.87	F	47.83	21.76	68.5	0.02	2.35	H	orange	4	NA	NA	Red	NA	NA	NA	3	15.47
2016-06-25	6	26.19	97.57	F	48.38	21.46	70	0.03	2.32	H	orange	4	NA	NA	Red	NA	NA	NA	3	16.14
2016-06-25	6	26.2	93.59	M	49.2	21	79.5	NA	1.47	H	white	NA	Y	1	Red	NA	NA	NA	3	17.28
2016-06-25	6	26.28	98.29	F	50.12	21.33	67.5	0.08	2.09	H	dark.brown	6	NA	NA	Red	NA	NA	NA	3	18.14
2016-06-25	6	26.34	92.82	M	46.74	21.78	84	NA	1.56	H	white	NA	Y	1	Red	NA	NA	NA	3	18.24
2016-06-25	6	26.42	91.54	M	48.14	21.99	82	NA	1.46	H	white	NA	Y	1	Red	NA	NA	NA	3	18.24
2016-06-25	6	26.49	99.8	F	50.31	22.12	71	0.03	1.95	H	yellow	3	NA	NA	Red	NA	NA	NA	3	17.76
2016-06-25	6	26.85	98.39	F	49.44	22.9	70.5	NA	1.94	H	yellow	3	NA	NA	Red	NA	NA	NA	3	17.48
2016-06-25	6	27.17	99.12	F	49.8	23.92	68.5	0.03	2.04	H	orange	4	NA	NA	Red	NA	NA	NA	3	17.09
2016-06-25	6	27.84	102	F	52	22.8	74.5	0.05	2.45	H	orange	4	NA	NA	Red	NA	NA	NA	3	16.81
2016-06-25	6	28.38	98.99	F	50.66	20.68	74.5	0.07	2.26	H	orange	4	NA	NA	Red	NA	NA	NA	3	16.62
2016-06-25	6	28.39	96.39	M	49.84	22.9	85	NA	1.69	H	white	NA	Y	1	Red	NA	NA	NA	3	16.43
2016-06-25	6	28.66	102.48	F	50.93	22.06	77.5	0.06	2.25	H	brown	5	NA	NA	Red	NA	NA	NA	3	16.33
2016-06-25	6	28.71	101.21	F	50.14	22.22	69	0.05	2.41	H	brown	5	NA	NA	Red	NA	NA	NA	3	16.43
2016-06-25	6	28.99	100.78	F	49.73	22.69	74.5	0.02	2	H	yellow	3	NA	NA	Red	NA	NA	NA	3	16.43
2016-06-25	6	29.05	103.99	F	51.3	22.83	75.5	0.09	2.21	H	brown	5	NA	NA	Red	NA	NA	NA	3	16.43
2016-06-25	6	29.22	96.52	M	50.3	22.16	88	NA	1.98	H	white	NA	Y	1	Red	NA	NA	NA	3	16.33
2016-06-25	6	29.43	98.98	F	50.87	21.66	71	0.06	2.67	H	orange	4	NA	NA	Red	NA	NA	NA	3	16.24
2016-06-25	6	29.57	100.07	F	51.34	22.24	68.5	0.03	2.62	H	orange	4	NA	NA	Red	NA	NA	NA	3	16.05
2016-06-25	6	29.64	98.01	M	49.12	21.86	86.5	NA	1.9	H	white	NA	Y	1	Red	NA	NA	NA	3	15.86
2016-06-25	6	29.64	101.5	F	51.14	22.3	74	0.03	2.02	H	yellow	3	NA	NA	Red	NA	NA	NA	3	15.66
2016-06-25	6	29.65	100.42	F	50	23.98	73.5	0.04	2.26	H	yellow	3	NA	NA	Red	NA	NA	NA	3	15.57
2016-06-25	6	29.71	102.79	F	51.62	22.46	75.5	0.05	2.39	H	brown	5	NA	NA	Red	NA	NA	NA	3	15.47
2016-06-25	6	29.87	103.62	F	52.98	22.7	72	0.03	2.39	H	orange	4	NA	NA	Red	NA	NA	NA	3	15.38
2016-06-25	6	29.93	103.56	F	51.26	22.1	63	0.05	2.63	H	orange	4	NA	NA	Red	NA	NA	NA	3	15.28
2016-06-25	6	29.96	98.24	F	48.64	23.36	71	0.05	2.51	H	orange	4	NA	NA	Red	NA	NA	NA	3	15.38
2016-06-25	6	30.06	97.74	F	50.02	22.11	72	0.05	2.37	H	orange	4	NA	NA	Red	NA	NA	NA	3	15.38
2016-06-25	6	30.14	103.56	M	52.3	23.36	82	NA	2.38	H	white	NA	Y	1	Red	NA	NA	NA	3	15.57
2016-06-25	6	30.16	102.86	F	51.88	23.51	74	0.04	2.13	H	yellow	3	NA	NA	Red	NA	NA	NA	3	15.57
2016-06-25	6	30.17	100.84	F	53.08	22.46	72	0.02	2.5	H	brown	5	NA	NA	Red	NA	NA	NA	3	15.57
2016-06-25	6	30.32	94.1	M	49.17	21.9	92	NA	1.66	H	white	NA	Y	1	Red	NA	NA	NA	3	15.28
2016-06-25	6	30.42	102.09	F	52.78	24.72	79	0.03	2.15	H	yellow	3	NA	NA	Red	NA	NA	NA	3	15.09
2016-06-25	6	30.51	98.7	F	51.49	23.87	70.05	0.06	2.54	H	orange	4	NA	NA	Red	NA	NA	NA	3	15
2016-06-25	6	30.9	101.33	F	51.5	22.57	78	0.07	2.74	H	brown	5	NA	NA	Red	NA	NA	NA	3	14.8
2016-06-25	6	30.97	107.56	M	55.86	23.7	78	NA	2	H	white	NA	Y	1	Red	NA	NA	NA	3	14.71
2016-06-25	6	31.16	101.62	F	53.18	22.14	75.5	0.08	2.33	H	brown	5	NA	NA	Red	NA	NA	NA	3	14.71
2016-06-25	6	31.2	105.73	F	53.07	23.75	75	0.05	2.39	H	yellow	3	NA	NA	Red	NA	NA	NA	3	14.8
2016-06-25	6	31.36	102.11	F	52.34	23.04	74	0.1	2.79	H	dark.brown	6	NA	NA	Red	NA	NA	NA	3	15.09
2016-06-25	6	31.45	105.91	F	53.04	23.14	73	0.05	2.56	H	yellow	3	NA	NA	Red	NA	NA	NA	3	15.66
2016-06-25	6	31.5	105.91	F	52.85	23.35	70	0.06	2.44	H	orange	4	NA	NA	Red	NA	NA	NA	3	15.86
2016-06-25	6	31.57	105.38	F	54.94	22.67	78	0.03	2.36	H	yellow	3	NA	NA	Red	NA	NA	NA	3	16.24
2016-06-25	6	31.67	101.6	F	51.4	22.98	74	0.05	2.64	H	orange	4	NA	NA	Red	NA	NA	NA	3	16.71
2016-06-25	6	32.07	106.8	F	53.78	24.9	76	0.11	2.55	H	dark.brown	6	NA	NA	Red	NA	NA	NA	3	16.71
2016-06-25	6	32.19	103.36	F	51.61	24.11	74.5	0.07	2.52	H	orange	4	NA	NA	Red	NA	NA	NA	3	16.33
2016-06-25	6	32.28	100.04	F	50.57	23.25	79.5	0.05	2.64	H	yellow	3	NA	NA	Red	NA	NA	NA	4	16.05
2016-06-25	6	32.32	105.04	F	53.37	23.27	77.5	0.03	2.61	H	yellow	3	NA	NA	Red	NA	NA	NA	4	15.76
2016-06-25	6	32.34	102.55	F	51.86	23.26	73	0.06	2.59	H	brown	5	NA	NA	Red	NA	NA	NA	4	15.57
2016-06-25	6	32.44	103.21	F	51.3	23.76	75.5	0.2	2.32	H	dark.brown	6	NA	NA	Red	NA	NA	NA	4	15.38
2016-06-25	6	32.9	98.5	M	50.83	23.23	95	NA	1.61	H	white	NA	Y	1	Red	NA	NA	NA	4	15.66
2016-06-25	6	32.94	98.98	M	51.37	23.46	97	NA	1.73	H	white	NA	Y	1	Red	NA	NA	NA	4	16.24
2016-06-25	6	33	108.6	M	55.66	23.64	77.5	NA	2.29	H	white	NA	N	0	Green	NA	NA	NA	4	17
2016-06-25	6	33.16	106.44	F	53.44	24.86	78	0.03	2.44	H	yellow	3	NA	NA	Red	NA	NA	NA	4	17.57
2016-06-25	6	33.28	98.66	M	52.46	23.36	93	NA	1.91	H	white	NA	Y	1	Red	NA	NA	NA	4	17.67
2016-06-25	6	33.43	104.49	F	53.56	24.84	71	0.05	2.95	H	brown	5	NA	NA	Red	NA	NA	NA	4	18.05
2016-06-25	6	33.45	100.23	F	52.12	23.46	78.5	0.05	2.51	H	.brown	5	NA	NA	Red	NA	NA	NA	4	18.43
2016-06-25	6	33.5	104.55	F	51.74	24.33	81	0.6	1.79	H	dark.brown	6	NA	NA	Red	NA	NA	NA	4	18.71
2016-06-25	6	33.71	107.11	F	54.66	24.2	82.5	0.04	2.27	H	yellow	3	NA	NA	Red	NA	NA	NA	4	18.9
2016-06-25	6	33.84	98.59	M	51.06	22.56	91.5	NA	2.04	H	white	NA	Y	1	Red	NA	NA	NA	4	19
2016-06-25	6	33.91	99.55	M	51.82	23.88	95	NA	2.06	H	white	NA	Y	1	Red	NA	NA	NA	4	19
2016-06-25	6	33.93	101.53	M	51.26	22.64	92.5	NA	2.03	H	white	NA	Y	1	Red	NA	NA	NA	4	19
2016-06-25	6	34.68	103.14	M	53.92	23.04	96	NA	2.23	H	white	NA	Y	1	Red	NA	NA	NA	4	19.38
2016-06-25	6	34.74	101.18	M	51.7	23.87	94	0.01	1.98	H	white	NA	Y	1	Red	NA	NA	NA	4	19.76
2016-06-25	6	35.1	108.01	F	53.69	24.54	81	0.06	2.92	H	orange	4	NA	NA	Red	NA	NA	NA	4	20.04
2016-06-25	6	35.42	98.62	M	51.22	23.78	95	NA	2.21	H	white	NA	Y	1	Red	NA	NA	NA	4	19.95
2016-06-25	6	35.68	100.53	M	51.24	22.39	100.5	NA	2.15	H	white	NA	Y	1	Red	NA	NA	NA	4	20.33
2016-06-25	6	35.82	107.66	F	53.77	23.71	81	0.07	2.59	H	brown	5	NA	NA	Red	NA	NA	NA	4	20.62
2016-06-25	6	36.85	104.75	F	54.11	24	78.5	0.09	3.32	H	.brown	5	NA	NA	Red	NA	NA	NA	4	21
2016-06-25	6	37.09	99.36	M	50.13	23.05	97	NA	2.37	H	white	NA	Y	1	Red	NA	NA	NA	4	21.86
2016-06-25	6	37.3	107.34	F	54.76	24.16	76	0.07	3.22	H	yellow	3	NA	NA	Red	NA	NA	NA	4	21.57
2016-06-25	6	37.36	101.95	M	51.79	23.02	94.5	NA	2.06	H	white	NA	Y	1	Red	NA	NA	NA	4	20.81
2016-06-25	6	37.74	109.59	F	55.09	24.31	81.5	0.03	2.82	H	brown	5	NA	NA	Red	NA	NA	NA	4	19.85
2016-06-25	6	37.85	102.56	M	54.06	22.68	100	NA	2.21	H	white	NA	Y	1	Red	NA	NA	NA	4	18.33
2016-06-25	6	37.92	100.98	M	52.2	23.14	103	0.03	2.17	H	white	NA	Y	1	Red	NA	NA	NA	4	17.57
2016-06-25	6	38.34	106.9	M	56.33	23.98	105	NA	2.05	H	white	NA	Y	1	Red	NA	NA	NA	4	17.09
2016-06-25	6	39.63	102.54	M	53.78	23.42	100.5	NA	2.32	H	white	NA	Y	1	Red	NA	NA	NA	4	16.71
2016-06-25	6	40.59	100.46	M	53.27	23.44	103	0.04	1.68	H	white	NA	Y	1	Red	NA	NA	NA	4	16.52
2016-06-25	6	40.69	102.64	M	52.2	24.54	100	0.03	2.59	H	white	NA	Y	1	Red	NA	NA	NA	4	16.24
2016-06-25	6	41.44	111.9	F	56.4	26.02	88.5	0.03	3.27	H	orange	4	NA	NA	Red	NA	NA	NA	4	15.95
2016-06-25	6	42.96	113.48	F	57.49	24.55	81	0.14	3.28	H	brown	5	NA	NA	Red	NA	NA	NA	4	15.66
2016-06-25	6	43.97	116.61	F	58.56	25.76	88.5	0.04	3.73	H	orange	4	NA	NA	Red	NA	NA	NA	4	15.28
2016-06-25	6	44.36	115.37	F	59.8	26.81	90.5	0.12	3.59	H	dark.brown	6	NA	NA	Red	NA	NA	NA	4	15
2016-06-25	6	54.08	111.4	M	57.66	26.2	108	NA	2.39	H	white	NA	Y	1	Red	NA	NA	NA	4	14.8
2016-06-25	6	59.38	105.39	F	53.21	24.17	76.5	0.05	2.97	H	orange	4	NA	NA	Red	NA	NA	NA	4	14.52
2016-06-25	6	62.33	119.86	M	63.96	28.17	105.5	0.08	2.4	H	white	NA	Y	1	Red	NA	NA	NA	4	14.42
2016-07-25	7	1.28	41.12	M	21.92	8.24	18.46	NA	0.08	H	white	NA	N	0	Green	21	15	NA	4	14.8
2016-07-25	7	1.39	45.78	M	22.64	9	21.17	NA	0.1	H	white	NA	N	0	Green	17	11	NA	4	15.57
2016-07-25	7	1.52	43.42	F	22.6	8.35	17.56	NA	0.12	H	white	1	NA	NA	Green	19	14	NA	4	16.24
2016-07-25	7	1.57	44.42	F	22.76	9.06	20.9	NA	0.14	H	white	1	NA	NA	Green	15	15	NA	4	16.43
2016-07-25	7	1.7	47.86	M	24.44	9.26	20.76	NA	0.1	H	white	NA	N	0	Green	24	13	NA	4	16.52
2016-07-25	7	1.77	48.62	F	23.8	8.97	18	NA	0.13	H	white	1	NA	NA	Green	17	15	NA	4	16.52
2016-07-25	7	1.85	48.2	F	23.93	9.34	21.21	NA	0.15	H	white	1	NA	NA	Green	19	16	NA	4	16.62
2016-07-25	7	1.9	49.84	F	23.24	10.82	21.78	NA	0.15	H	white	1	NA	NA	Green	15	20	NA	4	16.71
2016-07-25	7	1.93	46.38	F	23.02	9.21	19.45	NA	0.15	H	white	1	NA	NA	Green	NA	NA	NA	4	16.81
2016-07-25	7	2.12	50.1	M	23.42	9.42	24.85	NA	0.15	H	white	NA	N	0	Green	NA	NA	NA	4	16.9
2016-07-25	7	2.14	50.72	F	24.03	9.47	22.49	NA	0.21	H	white	1	NA	NA	Green	NA	NA	NA	4	17
2016-07-25	7	2.14	51.79	M	25.96	10.18	22.56	NA	0.19	H	white	NA	N	0	Green	NA	NA	NA	4	17.19
2016-07-25	7	2.21	49.22	F	24.7	11.61	22.65	NA	0.15	H	white	1	NA	NA	Green	NA	NA	NA	4	17.09
2016-07-25	7	2.22	50.14	F	24.57	10.01	23.59	NA	0.14	H	white	1	NA	NA	Green	NA	NA	NA	4	17.19
2016-07-25	7	2.25	50.97	F	23.46	10.84	22.48	NA	0.11	H	white	1	NA	NA	Green	NA	NA	NA	4	17.09
2016-07-25	7	2.3	51.36	F	23.38	10.83	20.42	NA	0.17	H	white	1	NA	NA	Green	NA	NA	NA	4	16.81
2016-07-25	7	2.34	51.42	M	25.06	11.7	24.2	NA	0.18	H	white	NA	N	0	Green	NA	NA	NA	4	16.62
2016-07-25	7	2.34	52.46	F	24.16	10.02	24.03	NA	0.11	H	white	1	NA	NA	Green	NA	NA	NA	4	16.33
2016-07-25	7	2.36	52.76	M	24.6	10.45	24.89	NA	0.2	H	white	NA	N	0	Green	NA	NA	NA	4	16.24
2016-07-25	7	2.39	51.62	F	25.88	10.65	24.53	NA	0.16	H	white	1	NA	NA	Green	NA	NA	NA	4	15.95
2016-07-25	7	2.4	52.05	M	25.56	11.6	25.57	NA	0.17	H	white	NA	N	0	Green	NA	NA	NA	4	15.86
2016-07-25	7	2.41	50.4	M	24.19	9.53	23.36	NA	0.09	H	white	NA	N	0	Green	NA	NA	NA	4	15.76
2016-07-25	7	2.41	51.39	M	26.75	11.69	25.88	NA	0.21	H	white	NA	N	0	Green	NA	NA	NA	4	15.57
2016-07-25	7	2.41	53.27	M	25.54	10.16	24.82	NA	0.17	H	white	NA	N	0	Green	NA	NA	NA	4	15.47
2016-07-25	7	2.42	53.61	F	26.92	10.56	24.76	NA	0.22	H	white	1	NA	NA	Green	NA	NA	NA	4	15.38
2016-07-25	7	2.44	50.9	M	24.93	10.01	23.99	NA	0.15	H	white	NA	N	0	Green	NA	NA	NA	4	15.38
2016-07-25	7	2.44	53.42	M	25.99	11.79	25.26	NA	0.17	H	white	NA	N	0	Green	NA	NA	NA	4	15.47
2016-07-25	7	2.45	52.68	F	25.19	11.69	23.54	NA	0.19	H	white	1	NA	NA	Green	NA	NA	NA	4	15.57
2016-07-25	7	2.48	52.34	M	25.12	15.66	24.84	NA	0.17	H	white	NA	N	0	Green	NA	NA	NA	4	15.66
2016-07-25	7	2.49	54.68	M	26.87	11.83	21.5	NA	0.23	H	white	NA	N	0	Green	NA	NA	NA	4	15.66
2016-07-25	7	2.55	50.34	F	25.52	10.04	20.5	NA	0.13	H	white	1	NA	NA	Green	NA	NA	NA	4	15.47
2016-07-25	7	2.61	52.26	M	25.29	11.77	25.68	NA	0.19	H	white	NA	N	0	Green	NA	NA	NA	4	15.47
2016-07-25	7	2.69	51.1	F	25.76	10.91	23.12	NA	0.21	H	white	1	NA	NA	Green	NA	NA	NA	4	15.38
2016-07-25	7	2.7	54.46	M	26.67	11.78	26.87	NA	0.21	H	white	NA	N	0	Green	NA	NA	NA	4	15.28
2016-07-25	7	2.71	53.02	F	25.47	11.95	24.6	NA	0.22	H	white	1	NA	NA	Green	NA	NA	NA	4	15.19
2016-07-25	7	2.77	54.2	F	26.7	10.38	24.5	NA	0.2	H	white	1	NA	NA	Green	NA	NA	NA	4	15.19
2016-07-25	7	2.8	52.52	M	26.79	10.06	25.92	NA	0.16	H	white	NA	N	0	Green	NA	NA	NA	4	15.47
2016-07-25	7	2.86	55.01	M	27.01	11.24	27.1	NA	0.27	H	white	NA	N	0	Green	NA	NA	NA	4	15.86
2016-07-25	7	2.87	57.24	M	27.23	12.6	26.96	NA	0.25	H	white	NA	N	0	Green	NA	NA	NA	4	16.43
2016-07-25	7	2.89	55.27	M	26.06	11.67	26.75	NA	0.26	H	white	NA	N	0	Green	NA	NA	NA	4	16.9
2016-07-25	7	2.9	55.44	F	28.74	11.16	26.88	NA	0.25	H	white	1	NA	NA	Green	NA	NA	NA	4	16.9
2016-07-25	7	3	55.16	M	27.66	11.47	26.64	NA	0.24	H	white	NA	N	0	Green	NA	NA	NA	4	16.81
2016-07-25	7	3	56.2	F	28.68	11.2	26.02	NA	0.23	H	white	1	NA	NA	Green	NA	NA	NA	4	16.9
2016-07-25	7	3	56.6	M	27.1	11.35	24.03	NA	0.24	H	white	NA	N	0	Green	NA	NA	NA	4	17.09
2016-07-25	7	3.11	55.97	M	27.38	11.57	26.94	NA	0.27	H	white	NA	N	0	Green	NA	NA	NA	4	17.28
2016-07-25	7	3.11	57.39	F	27.54	11.49	23.04	NA	0.29	H	white	1	NA	NA	Green	NA	NA	NA	4	17.38
2016-07-25	7	3.11	58.02	M	27.56	11.55	27.77	NA	0.23	H	white	NA	N	0	Green	NA	NA	NA	4	17.48
2016-07-25	7	3.12	57.73	F	27.77	11.96	23.9	NA	0.24	H	white	1	NA	NA	Green	NA	NA	NA	4	17.48
2016-07-25	7	3.18	53.94	F	26.93	11.46	23.64	NA	0.21	H	white	1	NA	NA	Green	NA	NA	NA	4	17.67
2016-07-25	7	3.18	55.32	M	26.54	11.97	25.49	NA	0.21	H	white	NA	N	0	Green	NA	NA	NA	4	17.95
2016-07-25	7	3.2	56.58	M	27.95	11.15	28.4	NA	0.24	H	white	NA	N	0	Green	NA	NA	NA	4	18.24
2016-07-25	7	3.28	54.42	M	26.28	11.58	27.06	NA	0.24	H	white	NA	N	0	Green	NA	NA	NA	4	18.71
2016-07-25	7	3.29	60.9	M	30.4	12.95	30.72	NA	0.27	H	white	NA	N	0	Green	NA	NA	NA	4	18.81
2016-07-25	7	3.36	56.61	M	28.9	11.29	26	NA	0.21	H	white	NA	N	0	Green	NA	NA	NA	4	18.71
2016-07-25	7	3.42	55.24	F	28.9	11.32	25.75	NA	0.27	H	white	1	NA	NA	Green	NA	NA	NA	4	18.71
2016-07-25	7	3.43	57.14	M	27.33	11.54	29.7	NA	0.26	H	white	NA	N	0	Green	NA	NA	NA	4	18.62
2016-07-25	7	3.45	55.26	M	27.13	12.71	26.22	NA	0.27	H	white	NA	N	0	Red	NA	NA	NA	4	18.71
2016-07-25	7	3.45	59.84	M	28.94	12.52	26.9	NA	0.31	H	white	NA	N	0	Green	NA	NA	NA	4	18.71
2016-07-25	7	3.52	58.5	F	28.47	12.98	26.6	NA	0.26	H	white	1	NA	NA	Green	NA	NA	NA	4	18.81
2016-07-25	7	3.55	58.79	M	28.19	13.8	29.6	NA	0.32	H	white	NA	N	0	Green	NA	NA	NA	4	18.9
2016-07-25	7	3.56	57.3	F	28.7	12.55	26.23	NA	0.3	H	white	1	NA	NA	Green	NA	NA	NA	4	19.28
2016-07-25	7	3.59	55.34	M	28.74	12.85	27.68	NA	0.3	H	white	NA	N	0	Green	NA	NA	NA	4	19.38
2016-07-25	7	3.72	58.78	F	28.12	11.41	26.58	NA	0.3	H	white	1	NA	NA	Green	NA	NA	NA	4	19.47
2016-07-25	7	3.72	59.78	M	28.4	11.49	27.41	NA	0.28	H	white	NA	N	0	Green	NA	NA	NA	4	19.57
2016-07-25	7	3.73	60.76	F	29.46	12.95	30.16	NA	0.29	H	white	1	NA	NA	Green	NA	NA	NA	4	19.66
2016-07-25	7	3.74	58.58	F	28.67	12.62	27.86	NA	0.26	H	white	1	NA	NA	Green	NA	NA	NA	4	19.66
2016-07-25	7	3.75	58.8	F	28.3	11.35	26.9	NA	0.26	H	white	1	NA	NA	Green	NA	NA	NA	4	19.76
2016-07-25	7	3.83	60.34	M	29.28	12.09	27.32	NA	0.29	H	white	NA	N	0	Green	NA	NA	NA	4	19.76
2016-07-25	7	3.83	61.06	F	30.08	12.4	28.84	NA	0.3	H	white	1	NA	NA	Green	NA	NA	NA	4	19.76
2016-07-25	7	3.84	59.57	M	30.8	12.13	29.17	NA	0.28	H	white	NA	N	0	Green	NA	NA	NA	4	19.76
2016-07-25	7	3.84	59.66	M	29.1	12.15	29.76	NA	0.34	H	white	NA	N	0	Green	NA	NA	NA	4	19.85
2016-07-25	7	3.87	61.05	M	30.96	12.16	29.34	NA	0.31	H	white	NA	N	0	Green	NA	NA	NA	4	19.85
2016-07-25	7	3.88	60.16	F	29.96	12.9	28.16	NA	0.32	H	white	1	NA	NA	Green	NA	NA	NA	4	20.23
2016-07-25	7	3.89	59.92	F	28.59	12.16	26.42	NA	0.22	H	white	1	NA	NA	Green	NA	NA	NA	4	20.42
2016-07-25	7	3.9	61.04	M	29.84	11.52	28.08	NA	0.3	H	white	NA	N	0	Green	NA	NA	NA	4	20.62
2016-07-25	7	3.91	61.28	M	30.94	13.72	29.42	NA	0.33	H	white	NA	N	0	Green	NA	NA	NA	4	21.09
2016-07-25	7	3.94	60.88	M	28.44	12.87	28.04	NA	0.31	H	white	NA	N	0	Green	NA	NA	NA	4	21.28
2016-07-25	7	3.95	59.96	M	29.89	12.14	28.72	NA	0.33	H	white	NA	N	0	Green	NA	NA	NA	4	21.09
2016-07-25	7	3.96	58.27	F	29.35	12.84	28.58	NA	0.35	H	white	1	NA	NA	Red	NA	NA	NA	4	20.9
2016-07-25	7	4	63.09	F	30.47	13.94	29.89	NA	0.33	H	white	1	NA	NA	Green	NA	NA	NA	4	20.9
2016-07-25	7	4.03	62.25	M	30.07	12.53	28.6	NA	0.38	H	white	NA	N	0	Green	NA	NA	NA	4	20.9
2016-07-25	7	4.09	60.32	F	29.28	12.28	26	NA	0.37	H	white	1	NA	NA	Green	NA	NA	NA	4	20.9
2016-07-25	7	4.19	62.59	M	30.06	12.42	29.52	NA	0.38	H	white	NA	N	0	Green	NA	NA	NA	4	20.9
2016-07-25	7	4.24	61.08	F	30.28	13.86	28.46	NA	0.39	H	white	1	NA	NA	Green	NA	NA	NA	4	21.28
2016-07-25	7	4.32	60.76	F	29.21	12.46	26.6	NA	0.38	H	white	1	NA	NA	Green	NA	NA	NA	4	21.76
2016-07-25	7	4.33	60.83	F	29.92	12.45	28.26	NA	0.33	H	white	1	NA	NA	Green	NA	NA	NA	4	22.43
2016-07-25	7	4.37	65.68	F	30.19	16.7	30.82	NA	0.33	H	white	1	NA	NA	Green	NA	NA	NA	4	23.48
2016-07-25	7	4.39	63.95	M	31.66	12.54	27.33	NA	0.33	H	white	NA	N	0	Green	NA	NA	NA	4	23.77
2016-07-25	7	4.47	62.82	M	30.06	12.24	28.4	NA	0.29	H	white	NA	N	0	Green	NA	NA	NA	4	23.58
2016-07-25	7	4.48	61.22	M	30.36	12.2	30.82	NA	0.3	H	white	NA	N	0	Green	NA	NA	NA	4	23.39
2016-07-25	7	4.52	64.72	M	31.46	13.91	31.46	NA	0.34	H	white	NA	N	0	Green	NA	NA	NA	4	23.2
2016-07-25	7	4.66	63.53	F	30.08	12.3	30.72	NA	0.39	H	white	1	NA	NA	Green	NA	NA	NA	4	23.2
2016-07-25	7	4.69	65.78	F	32.58	13.48	32.35	NA	0.37	H	yellow	1	NA	NA	Green	NA	NA	NA	4	22.81
2016-07-25	7	4.75	65.2	F	31.78	13.96	31.38	NA	0.31	H	white	1	NA	NA	Green	NA	NA	NA	4	22.33
2016-07-25	7	4.77	62.02	M	30.06	13.94	32.84	NA	0.36	H	white	NA	N	0	Green	NA	NA	NA	4	22.05
2016-07-25	7	4.91	63.94	M	31.87	13.01	31.96	NA	0.37	H	white	NA	N	0	Green	NA	NA	NA	4	21.66
2016-07-25	7	4.93	64.56	M	31.76	13.29	30.56	NA	0.34	H	white	NA	N	0	Green	NA	NA	NA	4	21.66
2016-07-25	7	4.95	62.31	M	31.1	13.86	31.34	NA	0.36	H	white	NA	N	0	Green	NA	NA	NA	4	21.86
2016-07-25	7	5.06	65.88	M	32.68	13.22	31.41	NA	0.34	H	white	NA	N	0	Green	NA	NA	NA	4	22.14
2016-07-25	7	5.13	66.83	M	33.22	13.33	32.18	NA	0.4	H	white	NA	N	0	Green	NA	NA	NA	4	22.24
2016-07-25	7	5.17	65.36	F	32.16	13.08	31.73	NA	0.38	H	white	1	NA	NA	Green	NA	NA	NA	4	22.33
2016-07-25	7	5.21	63.57	F	31.77	13.7	32.2	NA	0.39	H	white	1	NA	NA	Green	NA	NA	NA	4	22.43
2016-07-25	7	5.22	65.43	F	32.14	13.1	32.84	NA	0.35	H	white	1	NA	NA	Green	NA	NA	NA	4	22.43
2016-07-25	7	5.33	67.42	F	33.9	13.32	32.6	NA	0.43	H	white	1	NA	NA	Green	NA	NA	NA	4	22.43
2016-07-25	7	5.37	66.45	F	31.22	13.85	30.49	NA	0.13	H	white	1	NA	NA	Green	NA	NA	NA	4	22.43
2016-07-25	7	5.42	67.13	F	33.26	14.85	33.78	NA	0.53	H	white	1	NA	NA	Green	NA	NA	NA	4	22.53
2016-07-25	7	5.44	65.44	M	34.7	13.26	33	NA	0.37	H	white	NA	N	0	Green	NA	NA	NA	4	22.43
2016-07-25	7	5.46	67.28	F	32.68	14.76	31.99	NA	0.43	H	white	1	NA	NA	Green	NA	NA	NA	4	22.24
2016-07-25	7	5.59	67.49	F	33.11	14.96	32.97	NA	0.5	H	white	1	NA	NA	Green	NA	NA	NA	4	22.43
2016-07-25	7	5.63	67.73	F	31.49	13.59	32	NA	0.37	H	white	1	NA	NA	Green	NA	NA	NA	4	22.91
2016-07-25	7	5.71	66.8	M	32.44	13.38	32.32	NA	0.41	H	white	NA	N	0	Green	NA	NA	NA	4	23.39
2016-07-25	7	5.73	67.6	M	32.3	13	34.56	NA	0.35	H	white	NA	N	0	Green	NA	NA	NA	4	23.97
2016-07-25	7	5.83	68.24	M	33.77	14.88	35.66	NA	0.47	H	white	NA	N	0	Green	NA	NA	NA	4	23.97
2016-07-25	7	6.07	67.63	F	33.7	13.56	33.65	NA	0.46	H	white	1	NA	NA	Green	NA	NA	NA	4	23.77
2016-07-25	7	6.21	68.04	M	34.88	14.66	33.13	NA	0.53	H	white	NA	N	0	Green	NA	NA	NA	4	23.68
2016-07-25	7	6.22	68.44	M	32.4	14.9	36.05	NA	0.39	H	white	NA	N	0	Green	NA	NA	NA	4	23.68
2016-07-25	7	6.22	69.54	F	34.67	14.04	32.94	NA	0.54	H	white	1	NA	NA	Green	NA	NA	NA	4	23.68
2016-07-25	7	6.22	69.76	M	34.14	14.9	37.83	NA	0.4	H	white	NA	N	0	Green	NA	NA	NA	4	23.68
2016-07-25	7	6.39	70.51	F	34.89	14.56	33.29	NA	0.53	H	yellow	2	NA	NA	Green	NA	NA	NA	4	23.68
2016-07-25	7	6.47	68.18	F	33.78	14.39	29.53	NA	0.49	H	yellow	2	NA	NA	Green	NA	NA	NA	4	23.48
2016-07-25	7	6.56	67.62	F	33.04	13.36	32.29	NA	0.55	H	white	1	NA	NA	Green	NA	NA	NA	4	23.48
2016-07-25	7	6.62	71.04	F	33.52	15.67	32.86	NA	0.55	H	white	1	NA	NA	Green	NA	NA	NA	4	23.77
2016-07-25	7	6.63	69.84	M	34.69	14.75	35.99	NA	0.49	H	white	NA	N	0	Green	NA	NA	NA	4	23.97
2016-07-25	7	6.66	68.16	F	34.66	15.64	32.33	NA	0.51	H	white	1	NA	NA	Red	NA	NA	NA	4	24.06
2016-07-25	7	6.66	71	F	34.85	14.22	32.82	NA	0.47	H	white	1	NA	NA	Green	NA	NA	NA	4	24.16
2016-07-25	7	6.83	72.96	M	34.43	14.64	35.56	NA	0.45	H	white	NA	N	0	Green	NA	NA	NA	4	24.16
2016-07-25	7	6.95	72.69	F	34.87	15.76	34.38	NA	0.73	H	yellow	2	NA	NA	Green	NA	NA	NA	4	24.64
2016-07-25	7	7.15	72.54	F	35.23	15.75	34.52	NA	0.39	H	white	1	NA	NA	Green	NA	NA	NA	4	24.26
2016-07-25	7	7.26	68.89	M	33.71	14.22	42.5	NA	0.5	H	white	NA	Y	1	Red	NA	NA	NA	4	23.77
2016-07-25	7	7.34	71	M	35.47	15.14	44.87	NA	0.5	H	white	NA	NA	NA	Red	NA	NA	NA	4	23.48
2016-07-25	7	7.8	74.18	M	36.24	15.14	41.13	NA	0.75	H	white	NA	N	0	Green	NA	NA	NA	4	23.2
2016-07-25	7	7.84	71.68	M	35.79	14.52	45.2	NA	0.2	H	white	NA	N	0	Green	NA	NA	NA	4	23
2016-07-25	7	7.96	71.18	M	36.72	16.48	38.92	NA	0.66	H	white	NA	N	0	Green	NA	NA	NA	4	23
2016-07-25	7	8.06	76.42	F	37.72	16.6	37.84	NA	0.67	H	white	1	NA	NA	Green	NA	NA	NA	4	23.2
2016-07-25	7	8.22	73.24	M	36.99	14.44	39.05	NA	0.47	H	white	NA	N	0	Green	NA	NA	NA	4	23.29
2016-07-25	7	8.23	72.22	M	34.32	16.66	39.49	NA	0.6	H	white	NA	N	0	Green	NA	NA	NA	4	23.29
2016-07-25	7	8.26	75.47	F	36.3	16.07	39.64	NA	0.69	H	white	1	NA	NA	Green	NA	NA	NA	4	23.29
2016-07-25	7	8.28	70.5	M	34.02	15.75	46.26	NA	0.47	H	white	NA	Y	1	Red	NA	NA	NA	4	23.29
2016-07-25	7	8.28	74.71	M	35.32	15.91	37.14	NA	0.69	H	white	NA	N	0	Red	NA	NA	NA	4	23.29
2016-07-25	7	8.63	75.24	F	35.37	15.28	38.86	0.01	0.71	H	yellow	2	NA	NA	Red	NA	NA	NA	4	23.2
2016-07-25	7	8.85	75.64	F	36.44	15.03	37.99	0.01	0.68	H	white	1	NA	NA	Green	NA	NA	NA	4	23
2016-07-25	7	8.97	72.78	M	37.2	15.2	49.27	NA	0.35	H	white	NA	Y	1	Red	NA	NA	NA	4	22.05
2016-07-25	7	8.98	72.32	M	35.14	15.65	50.86	NA	0.61	H	white	NA	Y	1	Red	NA	NA	NA	4	20.81
2016-07-25	7	8.99	78.54	F	37.29	16.04	37.48	NA	0.76	H	white	1	NA	NA	Green	NA	NA	NA	4	20.14
2016-07-25	7	9.05	76	M	36.56	15.53	42.26	NA	0.77	H	white	NA	Y	1	Red	NA	NA	NA	4	19.85
2016-07-25	7	9.37	76.26	F	37.84	15.46	39.08	0.02	0.48	H	yellow	3	NA	NA	Red	NA	NA	NA	4	20.81
2016-07-25	7	9.86	75.15	F	36.48	16.82	44	0.07	0.91	H	.brown	4	NA	NA	Red	NA	NA	NA	4	23.39
2016-07-25	7	10.05	79.32	F	39.11	17.32	42.74	0.02	0.86	H	yellow	3	NA	NA	Green	NA	NA	NA	4	25.03
2016-07-25	7	10.34	78.28	F	38.67	17.78	41.72	NA	0.99	H	white	1	NA	NA	Green	NA	NA	NA	4	25.03
2016-07-25	7	10.42	81.98	F	39.95	17.62	42.09	NA	0.81	H	yellow	3	NA	NA	Green	NA	NA	NA	4	24.16
2016-07-25	7	10.65	81.58	F	38.57	16.56	40.36	NA	0.97	H	yellow	3	NA	NA	Red	NA	NA	NA	4	23.48
2016-07-25	7	10.74	76.76	M	37.27	16.7	52.27	NA	0.59	H	white	NA	Y	1	Red	NA	NA	NA	4	22.91
2016-07-25	7	10.78	76.58	M	37.56	16.56	54.42	NA	0.67	H	white	NA	Y	1	Red	NA	NA	NA	4	22.33
2016-07-25	7	10.9	76.23	M	38.12	16.36	58.28	NA	0.76	H	white	NA	Y	1	Red	NA	NA	NA	4	21.86
2016-07-25	7	11.11	82.88	M	40.82	17.36	45.97	NA	0.91	H	white	NA	N	0	Red	NA	NA	NA	4	21.38
2016-07-25	7	11.51	83.74	F	39.4	17.32	41.38	NA	1.04	H	yellow	3	NA	NA	Red	NA	NA	NA	4	20.81
2016-07-25	7	11.63	82.8	F	38.22	17.56	42.8	0.01	0.98	H	yellow	3	NA	NA	Red	NA	NA	NA	4	20.42
2016-07-25	7	11.68	77.42	M	39.06	16.41	54.44	NA	0.79	H	white	NA	Y	1	Red	NA	NA	NA	4	19.47
2016-07-25	7	11.71	82.9	F	40.9	17.18	43.29	NA	1.12	H	white	1	NA	NA	Red	NA	NA	NA	4	18.9
2016-07-25	7	11.89	80.09	M	39.28	17.16	53.99	NA	0.67	H	white	NA	Y	1	Red	NA	NA	NA	4	18.81
2016-07-25	7	11.9	81.96	F	39.14	17.02	49.57	NA	0.83	H	yellow	2	NA	NA	Green	NA	NA	NA	4	18.9
2016-07-25	7	11.99	84.62	F	40.52	17.36	46.39	NA	1.07	H	yellow	2	NA	NA	Red	NA	NA	NA	4	18.81
2016-07-25	7	12.35	80.38	F	40.66	18.88	52.6	NA	1.08	H	yellow	2	NA	NA	Red	NA	NA	NA	4	18.62
2016-07-25	7	12.39	80.3	F	38.44	17.38	48.56	0.06	1.1	H	yellow	2	NA	NA	Red	NA	NA	NA	4	18.43
2016-07-25	7	12.6	87.48	M	42.74	18.34	38.8	NA	0.95	H	white	NA	N	0	Red	NA	NA	NA	4	18.24
2016-07-25	7	12.66	81.17	M	39.56	17.04	61.13	NA	0.79	H	white	NA	Y	1	Red	NA	NA	NA	4	17.95
2016-07-25	7	12.71	86.28	M	42.86	18.3	41.5	NA	1.08	H	white	NA	N	0	Red	NA	NA	NA	4	17.67
2016-07-25	7	12.79	79.27	M	39.42	17.76	57	NA	0.72	H	white	NA	Y	1	Red	NA	NA	NA	4	17.48
2016-07-25	7	12.88	80.47	F	40.76	18.06	47.3	0.02	0.93	H	orange	3	NA	NA	Red	NA	NA	NA	4	17.67
2016-07-25	7	13.39	89.7	F	43.82	19.6	46.9	0.03	1.13	H	yellow	2	NA	NA	Green	NA	NA	NA	4	18.05
2016-07-25	7	13.45	80.24	M	40.56	18.89	70.32	NA	0.85	H	white	NA	Y	1	Red	NA	NA	NA	4	18.62
2016-07-25	7	13.51	84.7	F	40.2	18.22	50.18	0.01	1.05	H	yellow	2	NA	NA	Red	NA	NA	NA	4	18.9
2016-07-25	7	13.92	87.81	F	41.5	18.08	17.07	0.01	1.22	H	yellow	2	NA	NA	Red	NA	NA	NA	4	19
2016-07-25	7	14.05	83.08	M	41.45	18.2	62.32	NA	0.78	H	white	NA	Y	1	Red	NA	NA	NA	4	19.09
2016-07-25	7	14.12	81.25	M	41.82	18.6	62.9	NA	0.87	H	white	NA	Y	1	Red	NA	NA	NA	4	19.38
2016-07-25	7	14.25	82.58	F	40.96	18.86	50.84	0.09	1.13	H	.brown	5	NA	NA	Red	NA	NA	NA	4	19.57
2016-07-25	7	14.31	86.58	F	43.76	18.98	49.98	0.01	1.22	H	yellow	3	NA	NA	Green	NA	NA	NA	4	19.19
2016-07-25	7	14.49	86.87	F	43.77	18.79	47.4	0.03	1.36	H	yellow	3	NA	NA	Red	NA	NA	NA	4	18.81
2016-07-25	7	14.6	88.97	M	44.22	19.18	57.62	NA	1.09	H	white	NA	N	0	Green	NA	NA	NA	4	18.52
2016-07-25	7	14.8	89.98	F	44.98	19.3	53.4	0.03	1.54	H	yellow	2	NA	NA	Red	NA	NA	NA	4	18.33
2016-07-25	7	14.81	83.7	M	40.48	18.02	64.86	NA	0.86	H	white	NA	Y	1	Red	NA	NA	NA	4	18.52
2016-07-25	7	14.82	87.05	M	43.56	19.44	55.16	NA	1.11	H	white	NA	Y	1	Green	NA	NA	NA	4	18.9
2016-07-25	7	14.82	88.9	F	42.34	19.14	49.67	NA	1.04	H	yellow	3	NA	NA	Red	NA	NA	NA	4	19.47
2016-07-25	7	15.18	84.73	M	41.23	19.62	63.2	NA	0.83	H	white	NA	Y	1	Red	NA	NA	NA	4	19.66
2016-07-25	7	15.19	88.75	M	43.8	19.22	52.16	NA	1.11	H	white	NA	Y	1	Red	NA	NA	NA	4	19.95
2016-07-25	7	15.3	83.41	M	41.02	18.9	63.35	NA	1.04	H	white	NA	Y	1	Red	NA	NA	NA	4	20.14
2016-07-25	7	15.67	85.22	F	41.3	18.96	51.35	0.04	1.37	H	orange	4	NA	NA	Red	NA	NA	NA	4	20.42
2016-07-25	7	15.99	91	F	44.01	18.98	44.3	0.02	1.36	H	yellow	3	NA	NA	Red	NA	NA	NA	4	20.71
2016-07-25	7	16.35	88.36	F	43.69	19.74	57.05	0.04	1.24	H	orange	4	NA	NA	Red	NA	NA	NA	4	20.9
2016-07-25	7	16.54	92.94	F	45.54	20.01	57.82	0.06	1.7	H	orange	4	NA	NA	Red	NA	NA	NA	4	21
2016-07-25	7	16.72	92.66	M	45.05	19.24	57.56	NA	1.22	H	white	NA	Y	1	Red	NA	NA	NA	4	20.9
2016-07-25	7	16.79	89.46	F	43.23	19.26	55.15	0.07	1.4	H	orange	4	NA	NA	Red	NA	NA	NA	4	20.81
2016-07-25	7	17.37	88.4	M	44.13	19.8	58.14	NA	1.33	H	white	NA	Y	1	Red	NA	NA	NA	4	20.81
2016-07-25	7	17.8	90.51	F	43.51	19.12	60.85	0.1	1.46	H	.brown	5	NA	NA	Red	NA	NA	NA	4	20.9
2016-07-25	7	18.21	89.94	M	43.55	19.68	69.06	0.02	1.2	H	white	NA	Y	1	Red	NA	NA	NA	4	20.9
2016-07-25	7	18.22	88.04	M	44.61	19.24	69.62	NA	1.17	H	white	NA	Y	1	Red	NA	NA	NA	4	20.62
2016-07-25	7	18.26	87.58	M	43.79	18.43	68.78	NA	1.11	H	white	NA	Y	1	Red	NA	NA	NA	4	20.14
2016-07-25	7	18.67	96.12	M	47.24	20.98	63.58	NA	1.3	H	white	NA	N	0	Red	NA	NA	NA	4	19.95
2016-07-25	7	18.93	92.04	F	45.27	20.76	62.9	0.14	1.71	H	.brown	5	NA	NA	Red	NA	NA	NA	4	19.85
2016-07-25	7	18.94	89.4	M	43.84	21.75	66.74	NA	1.25	H	white	NA	Y	1	Red	NA	NA	NA	4	19.66
2016-07-25	7	19.22	101.15	F	48.6	24.56	52.56	0.03	1.51	H	yellow	3	NA	NA	Red	NA	NA	NA	4	19.57
2016-07-25	7	19.23	89.73	M	44.21	19.32	72.13	NA	1.14	H	white	NA	N	0	Red	NA	NA	NA	4	19.38
2016-07-25	7	19.8	93.78	M	46.73	19.54	75.44	NA	1.11	H	white	NA	Y	1	Green	NA	NA	NA	4	19.19
2016-07-25	7	20.28	93.8	F	45.84	20.44	59.62	0.23	1.47	H	.brown	5	NA	NA	Red	NA	NA	NA	4	19
2016-07-25	7	20.34	92.48	F	45.78	20	60.09	NA	1.64	H	yellow	3	NA	NA	Red	NA	NA	NA	4	19.19
2016-07-25	7	20.98	90.13	F	45.65	20.74	66.79	0.08	1.85	H	orange	3	NA	NA	Red	NA	NA	NA	4	19.66
2016-07-25	7	21.07	98.9	F	48.9	21.95	56.8	0.07	1.77	H	yellow	3	NA	NA	Red	NA	NA	NA	4	20.14
2016-07-25	7	21.51	93.13	F	46.88	20.64	65.75	0.05	1.95	H	yellow	3	NA	NA	Red	NA	NA	NA	4	20.42
2016-07-25	7	21.65	87.37	M	43.29	20.04	76.98	NA	1.24	H	white	NA	Y	1	Red	NA	NA	NA	4	20.52
2016-07-25	7	21.72	93.3	M	46.4	20.96	71.94	NA	1.41	H	white	NA	Y	1	Red	NA	NA	NA	4	20.52
2016-07-25	7	22.09	98.38	F	48.68	22.34	63.88	0.05	1.97	H	orange	4	NA	NA	Red	NA	NA	NA	4	20.71
2016-07-25	7	22.33	94.56	M	46.56	20.32	81.9	NA	1.23	H	white	NA	Y	1	Red	NA	NA	NA	4	20.71
2016-07-25	7	22.35	96.15	F	47.85	21.86	63.03	0.05	1.8	H	orange	4	NA	NA	Red	NA	NA	NA	4	20.9
2016-07-25	7	22.67	100.82	F	49.58	21.45	65.96	0.05	1.41	H	yellow	3	NA	NA	Red	NA	NA	NA	4	21
2016-07-25	7	22.69	95.2	F	46.6	21.74	64.83	0.02	1.49	H	yellow	3	NA	NA	Red	NA	NA	NA	4	21
2016-07-25	7	23.11	99.11	F	48.87	21.39	65.2	0.05	1.57	H	orange	4	NA	NA	Red	NA	NA	NA	4	20.9
2016-07-25	7	24.4	97.92	F	49.03	22.66	75.84	0.11	2.19	H	orange	4	NA	NA	Red	NA	NA	NA	4	21
2016-07-25	7	24.71	98.7	F	48.94	23.74	68.86	NA	1.63	H	yellow	3	NA	NA	Red	NA	NA	NA	4	21.09
2016-07-25	7	27.4	103.4	F	51.85	22.38	67.02	0.05	2.06	H	yellow	3	NA	NA	Red	NA	NA	NA	4	21.19
2016-07-25	7	31.77	100.12	M	50.18	23.78	94.91	NA	1.6	H	white	NA	Y	1	Red	NA	NA	NA	4	21.38
2016-07-25	7	35.54	110.86	F	54.12	25.76	78.4	0.16	2.95	H	.brown	5	NA	NA	Red	NA	NA	NA	4	21.47
2016-07-25	7	35.82	107.65	F	54.85	23.6	68.95	0.15	2.59	H	dark.brown	6	NA	NA	Red	NA	NA	NA	4	21.47
2016-07-25	7	36.11	110.76	F	55.68	25.26	78.25	0.11	2.91	H	yellow	3	NA	NA	Red	NA	NA	NA	4	21.57
2016-07-25	7	36.22	112.03	F	56.14	24.46	76.15	0.07	3.19	H	yellow	3	NA	NA	Red	NA	NA	NA	4	21.66
2016-07-25	7	36.84	108.2	F	53.42	25.92	80.26	0.14	3.15	H	.brown	5	NA	NA	Red	NA	NA	NA	4	21.57
2016-07-25	7	36.86	105.49	M	53.3	24.78	98.81	NA	1.85	H	white	NA	Y	1	Red	NA	NA	NA	4	21.28
2016-07-25	7	37.49	113.76	F	57.75	26.36	85.76	0.07	2.51	H	yellow	3	NA	NA	Red	NA	NA	NA	4	21
2016-07-25	7	37.62	112.92	F	55.2	25.1	79.06	0.01	3.46	H	yellow	3	NA	NA	Red	NA	NA	NA	4	20.9
2016-07-25	7	37.74	110.07	M	55.97	26.2	104.9	0.02	2.36	H	white	NA	Y	1	Red	NA	NA	NA	4	20.9
2016-07-25	7	38.17	115.83	F	56.52	25.6	81.72	0.14	3.41	H	.brown	5	NA	NA	Red	NA	NA	NA	4	21.47
2016-07-25	7	38.32	112.26	F	56.24	26.96	88.84	0.04	2.54	H	yellow	3	NA	NA	Red	NA	NA	NA	4	21.86
2016-07-25	7	39.11	115.7	F	56.81	25.98	80.76	0.14	3.63	H	.brown	5	NA	NA	Red	NA	NA	NA	4	22.14
2016-07-25	7	39.23	114.94	F	56	25.12	80.83	0.05	2.78	H	yellow	3	NA	NA	Red	NA	NA	NA	4	22.24
2016-07-25	7	39.33	107.32	M	55.33	25.46	102.63	NA	2.6	H	white	NA	Y	1	Red	NA	NA	NA	4	22.05
2016-07-25	7	39.6	110.66	F	54.22	26.88	83.24	0.12	3.32	H	orange	4	NA	NA	Red	NA	NA	NA	4	21.95
2016-07-25	7	39.76	114.96	F	55.3	25	82.32	0.06	3.49	H	orange	4	NA	NA	Red	NA	NA	NA	4	21.66
2016-07-25	7	40.01	110.4	F	56.5	25.04	82.77	0.05	3.45	H	yellow	3	NA	NA	Red	NA	NA	NA	4	21.28
2016-07-25	7	40.38	110.53	F	56.04	25.56	88.8	0.12	2.9	H	orange	4	NA	NA	Red	NA	NA	NA	4	20.9
2016-07-25	7	40.38	111.05	F	57.86	25.42	77.18	0.09	3.46	H	.brown	5	NA	NA	Red	NA	NA	NA	4	20.52
2016-07-25	7	40.58	112.5	F	55.6	25.56	80.86	0.16	3.39	H	orange	4	NA	NA	Red	NA	NA	NA	4	20.33
2016-07-25	7	41.58	117.76	F	56.96	26.82	84.63	0.07	3.13	H	yellow	3	NA	NA	Red	NA	NA	NA	4	20.23
2016-07-25	7	41.96	107.83	M	54.14	24.09	103.52	0.05	2.24	H	white	NA	Y	1	Red	NA	NA	NA	4	20.42
2016-07-25	7	41.98	110.32	F	54.35	26.78	85.5	0.13	3.14	H	yellow	3	NA	NA	Red	NA	NA	NA	4	20.71
2016-07-25	7	42.28	113.6	F	56.78	26.98	81.74	0.16	3.61	H	orange	4	NA	NA	Red	NA	NA	NA	4	21
2016-07-25	7	42.53	113.12	F	58.74	25.16	86.28	0.1	3.4	H	.brown	5	NA	NA	Red	NA	NA	NA	4	21
2016-07-25	7	42.9	109.3	M	55.97	24.48	110.62	NA	2.22	H	white	NA	Y	1	Red	NA	NA	NA	4	20.9
2016-07-25	7	43.04	114.58	F	57.69	26.25	82.02	0.13	3.73	H	orange	4	NA	NA	Red	NA	NA	NA	4	20.71
2016-07-25	7	43.58	115.01	F	57.4	26.22	88.7	0.09	3.37	H	yellow	3	NA	NA	Red	NA	NA	NA	4	20.42
2016-07-25	7	43.71	116.96	F	58.84	26.36	86.28	0.1	3.48	H	yellow	3	NA	NA	Red	NA	NA	NA	4	20.14
2016-07-25	7	44.02	110.78	M	55.91	26.76	107.28	NA	2.52	H	white	NA	Y	1	Red	NA	NA	NA	4	19.95
2016-07-25	7	44.08	107.51	M	54.05	25.81	109	NA	2.1	H	white	NA	Y	1	Red	NA	NA	NA	4	19.76
2016-07-25	7	44.4	109.06	M	53.58	24.94	103.58	NA	2.22	H	white	NA	Y	1	Red	NA	NA	NA	4	19.66
2016-07-25	7	44.94	118.66	F	58.32	26.19	88.8	0.1	3.59	H	yellow	3	NA	NA	Red	NA	NA	NA	4	19.76
2016-07-25	7	45.86	115.67	F	56.45	26.26	87.06	0.02	4.01	H	.brown	5	NA	NA	Red	NA	NA	NA	4	20.14
2016-07-25	7	45.89	117.3	F	58.6	27.92	84.36	0.15	3.54	H	orange	4	NA	NA	Red	NA	NA	NA	4	20.33
2016-07-25	7	46.46	110.96	M	57.87	23.46	118.16	NA	2.52	H	white	NA	Y	1	Red	NA	NA	NA	4	20.42
2016-07-25	7	46.67	114.18	F	57.76	26.56	84.27	0.1	3.99	H	yellow	3	NA	NA	Red	NA	NA	NA	4	20.62
2016-07-25	7	47.26	120.52	F	59.11	26.3	93.62	0.15	3.62	H	.brown	5	NA	NA	Red	NA	NA	NA	4	20.62
2016-07-25	7	47.98	119.96	F	57.61	26.22	82.44	0.17	3.8	H	.brown	5	NA	NA	Red	NA	NA	NA	4	20.71
2016-07-25	7	49.15	120.36	F	60.99	27.92	80.74	0.22	3.95	H	dark.brown	6	NA	NA	Red	NA	NA	NA	4	20.81
2016-07-25	7	49.39	119.78	F	60.88	26.42	92.4	0.15	4.05	H	.brown	5	NA	NA	Red	NA	NA	NA	4	20.81
2016-07-25	7	49.92	122.96	F	61.96	28.8	88.77	0.13	4.1	H	.brown	5	NA	NA	Red	NA	NA	NA	4	20.9
2016-07-25	7	50.24	110.72	M	56	26.88	112.37	NA	2.48	H	white	NA	Y	1	Red	NA	NA	NA	4	20.9
2016-07-25	7	51.1	120.06	F	61.58	27.04	89.59	0.13	3.76	H	orange	4	NA	NA	Red	NA	NA	NA	4	20.71
2016-07-25	7	51.52	123.69	F	61.63	28.32	96.92	NA	3.96	H	orange	4	NA	NA	Red	NA	NA	NA	4	20.71
2016-07-25	7	52.25	122.55	F	60.72	NA	90.25	0.14	4.4	H	orange	4	NA	NA	Red	NA	NA	NA	4	20.71
2016-08-26	8	4.08	61.46	F	29.62	12.22	26.73	0.03	0.17	H	white	2	NA	NA	Red	17	8	NA	4	20.81
2016-08-26	8	6.83	69.38	F	33.19	14.28	33.53	0.03	0.6	H	white	2	NA	NA	Red	20	8	NA	4	20.81
2016-08-26	8	7.97	72.1	M	35.13	14.79	34.64	NA	0.66	H	white	NA	N	0	Red	16	9	NA	4	20.9
2016-08-26	8	7.98	73.7	F	35.92	16.9	37.15	0.02	0.68	H	yellow	3	NA	NA	Red	17	5	NA	4	20.81
2016-08-26	8	8.45	75.74	F	36.23	16.01	39.03	0.03	0.6	H	yellow	3	NA	NA	Red	19	10	NA	4	20.62
2016-08-26	8	8.69	76.85	F	36.48	16.05	39.96	0.01	0.69	H	yellow	3	NA	NA	Red	17	8	NA	4	20.42
2016-08-26	8	8.75	72.28	M	34.58	15.68	43.37	NA	0.63	H	white	NA	N	0	Red	18	7	NA	4	20.33
2016-08-26	8	8.81	73.52	M	35.51	15.29	41.29	NA	0.68	H	white	NA	N	0	Red	16	9	NA	4	20.14
2016-08-26	8	8.87	77.24	F	37.54	16.22	38.2	0.02	0.7	H	yellow	3	NA	NA	Red	NA	NA	NA	4	19.85
2016-08-26	8	9.38	78.01	F	37.63	16.74	40.83	0.03	0.82	H	white	2	NA	NA	Red	NA	NA	NA	4	19.76
2016-08-26	8	9.66	76.81	F	36.28	16.47	37.84	0.03	0.9	H	white	2	NA	NA	Red	NA	NA	NA	4	19.85
2016-08-26	8	10.25	73.93	M	36.18	15.86	54.12	NA	0.46	H	white	NA	Y	1	Red	NA	NA	NA	4	20.14
2016-08-26	8	10.28	79.18	F	37.6	17.17	41.86	0.04	1.02	H	yellow	3	NA	NA	Red	NA	NA	NA	4	20.62
2016-08-26	8	10.78	74.66	M	37.42	16.19	51.68	NA	0.56	H	white	NA	Y	1	Red	NA	NA	NA	4	20.9
2016-08-26	8	10.78	76.01	F	37.58	16.51	42.82	0.44	0.65	H	dark.brown	6	NA	NA	Red	NA	NA	NA	4	21
2016-08-26	8	10.83	79.38	M	37.66	16.66	46.54	NA	0.93	H	white	NA	Y	1	Red	NA	NA	NA	4	21
2016-08-26	8	10.85	73.54	M	37.91	15.46	51.79	NA	0.47	H	white	NA	Y	1	Red	NA	NA	NA	4	21.09
2016-08-26	8	10.85	74.24	M	37.46	16.18	56.94	NA	0.47	H	white	NA	Y	1	Red	NA	NA	NA	4	21.28
2016-08-26	8	11.06	81.93	F	38.9	17.87	43.85	0.13	0.79	H	yellow	3	NA	NA	Red	NA	NA	NA	4	21.28
2016-08-26	8	11.09	75.94	M	36.76	17	54.12	NA	0.41	H	white	NA	Y	1	Red	NA	NA	NA	4	21.38
2016-08-26	8	11.45	76.94	M	37.99	16.25	54.85	NA	0.64	H	white	NA	Y	1	Red	NA	NA	NA	4	21.19
2016-08-26	8	11.53	76.04	M	37.09	16.44	53.68	NA	0.58	H	white	NA	Y	1	Red	NA	NA	NA	4	21
2016-08-26	8	11.54	79.64	M	38.12	16.92	52.22	NA	0.6	H	white	NA	Y	1	Red	NA	NA	NA	4	21.09
2016-08-26	8	11.55	80.5	M	40.76	17.3	50.35	NA	0.84	H	white	NA	Y	1	Red	NA	NA	NA	4	21.38
2016-08-26	8	11.62	74.16	M	36.51	16.36	58.14	NA	0.59	H	white	NA	Y	1	Red	NA	NA	NA	4	21.76
2016-08-26	8	11.7	83.69	M	40.35	16.62	49.86	NA	0.72	H	white	NA	N	0	Red	NA	NA	NA	4	22.05
2016-08-26	8	11.72	76.25	M	36.36	16.67	52.07	NA	0.63	H	white	NA	Y	1	Red	NA	NA	NA	4	22.24
2016-08-26	8	11.74	77.76	M	37.27	16.55	54.57	NA	0.42	H	white	NA	Y	1	Red	NA	NA	NA	4	22.24
2016-08-26	8	11.79	79.35	F	39.08	17.17	46.1	0.33	0.9	H	.brown	5	NA	NA	Red	NA	NA	NA	4	22.33
2016-08-26	8	11.99	77.52	M	38.38	16.86	55.55	NA	0.74	H	white	NA	Y	1	Red	NA	NA	NA	4	22.43
2016-08-26	8	12.01	77.69	F	38.7	17.53	48.54	0.3	0.83	H	.brown	5	NA	NA	Red	NA	NA	NA	4	22.33
2016-08-26	8	12.35	79.67	M	38.66	16.7	55.72	NA	0.74	H	white	NA	Y	1	Red	NA	NA	NA	4	22.14
2016-08-26	8	12.37	77.71	M	38.56	16.5	53.27	NA	0.69	H	white	NA	Y	1	Red	NA	NA	NA	4	21.76
2016-08-26	8	12.43	83.09	M	41.87	17.42	54.9	NA	0.49	H	white	NA	N	0	Red	NA	NA	NA	4	21.57
2016-08-26	8	12.49	78.04	M	39.22	16.88	55.1	NA	0.57	H	white	NA	Y	1	Red	NA	NA	NA	4	21.76
2016-08-26	8	12.61	80.86	F	38.76	18.86	47.77	0.56	0.72	H	.brown	5	NA	NA	Red	NA	NA	NA	4	22.05
2016-08-26	8	12.7	80.04	M	37.69	14.27	55.26	NA	0.52	H	white	NA	Y	1	Red	NA	NA	NA	4	22.33
2016-08-26	8	12.76	80.83	M	40.38	17.36	57.17	NA	1.04	H	white	NA	Y	1	Red	NA	NA	NA	4	22.53
2016-08-26	8	12.94	84.02	M	41.42	18.78	50.79	NA	0.87	H	white	NA	N	0	Red	NA	NA	NA	4	22.72
2016-08-26	8	13.08	82.94	M	40.1	17.28	55.96	NA	0.73	H	white	NA	Y	1	Red	NA	NA	NA	4	22.91
2016-08-26	8	13.18	83.14	M	40.66	17.6	54.1	NA	1.04	H	white	NA	Y	1	Red	NA	NA	NA	4	23.1
2016-08-26	8	13.34	79.72	M	40.34	17.24	61.16	NA	0.45	H	white	NA	Y	1	Red	NA	NA	NA	4	23.2
2016-08-26	8	13.38	82.89	M	39.32	17.06	57.38	NA	0.66	H	white	NA	Y	1	Red	NA	NA	NA	4	23.2
2016-08-26	8	13.39	86.25	M	41.67	17.78	45.36	NA	1.04	H	white	NA	Y	1	Red	NA	NA	NA	4	23
2016-08-26	8	13.84	82.24	F	40.21	17.31	49	0.39	0.96	H	.brown	5	NA	NA	Red	NA	NA	NA	4	22.62
2016-08-26	8	14.15	83.6	F	40.39	18.16	53.47	0.71	0.74	H	dark.brown	6	NA	NA	Red	NA	NA	NA	4	22.43
2016-08-26	8	14.18	87.56	F	42.65	18.3	47.16	0.06	1.19	H	yellow	3	NA	NA	Red	NA	NA	NA	4	22.53
2016-08-26	8	14.2	85.36	F	41.16	18.89	50.9	0.48	0.88	H	dark.brown	6	NA	NA	Red	NA	NA	NA	4	22.72
2016-08-26	8	14.28	80.6	M	40.03	17.64	61.49	NA	0.76	H	white	NA	Y	1	Red	NA	NA	NA	4	23
2016-08-26	8	14.28	89.64	F	43.72	19.56	55.49	0.64	1.24	H	.brown	5	NA	NA	Red	NA	NA	NA	4	23.2
2016-08-26	8	14.63	81.56	F	40.75	18.12	55.75	0.5	1.02	H	.brown	5	NA	NA	Red	NA	NA	NA	4	23.39
2016-08-26	8	14.74	90.8	F	43.49	18.66	49.87	0.02	1.13	H	yellow	3	NA	NA	Red	NA	NA	NA	4	23.87
2016-08-26	8	14.76	80.72	M	38.82	18	58.46	NA	0.64	H	white	NA	Y	1	Red	NA	NA	NA	4	24.35
2016-08-26	8	14.77	84.55	F	41.15	18.48	50.27	0.59	0.93	H	dark.brown	6	NA	NA	Red	NA	NA	NA	4	24.26
2016-08-26	8	14.92	80.7	F	40.88	18.34	53.95	0.36	0.98	H	dark.brown	6	NA	NA	Red	NA	NA	NA	5	23.87
2016-08-26	8	15	85.09	F	41.91	18.51	51.6	0.85	0.93	H	dark.brown	6	NA	NA	Red	NA	NA	NA	5	23.48
2016-08-26	8	15.01	83.96	F	41.25	18.79	51.9	0.39	1.08	H	.brown	5	NA	NA	Red	NA	NA	NA	5	23.1
2016-08-26	8	15.08	81.76	M	40.24	18.89	62.64	NA	0.73	H	white	NA	Y	1	Red	NA	NA	NA	5	22.91
2016-08-26	8	15.13	82.73	M	41.54	18.91	60.3	NA	0.67	H	white	NA	Y	1	Red	NA	NA	NA	5	23
2016-08-26	8	15.14	87.28	M	41.46	17.43	51.42	NA	1.23	H	white	NA	Y	1	Red	NA	NA	NA	5	23.2
2016-08-26	8	15.16	85.62	F	43.82	18.49	54.1	0.4	0.94	H	.brown	5	NA	NA	Red	NA	NA	NA	5	23.48
2016-08-26	8	15.26	88.81	F	42.25	18.6	48.16	0.05	1.26	H	yellow	3	NA	NA	Red	NA	NA	NA	5	23.77
2016-08-26	8	15.43	83.1	M	41.7	18.92	65.09	NA	0.91	H	white	NA	Y	1	Red	NA	NA	NA	5	24.06
2016-08-26	8	15.59	84.1	F	41.69	18.54	53.58	0.36	1.01	H	.brown	5	NA	NA	Red	NA	NA	NA	5	24.35
2016-08-26	8	15.61	89.79	M	42.62	17.67	53.9	NA	1.22	H	white	NA	N	0	Red	NA	NA	NA	5	24.45
2016-08-26	8	15.69	85.71	F	41.64	18.37	54.8	0.23	1.24	H	.brown	5	NA	NA	Red	NA	NA	NA	5	24.55
2016-08-26	8	15.78	87.57	F	41.18	18.54	53.34	0.14	1.13	H	yellow	3	NA	NA	Red	NA	NA	NA	5	24.45
2016-08-26	8	16	81.82	M	40.88	18.12	61.31	NA	0.73	H	white	NA	Y	1	Red	NA	NA	NA	5	24.35
2016-08-26	8	16.02	86.25	F	42.92	19.16	53.35	0.25	1.21	H	.brown	5	NA	NA	Red	NA	NA	NA	5	24.06
2016-08-26	8	16.03	84.1	M	42.4	18.01	64.94	NA	0.69	H	white	NA	Y	1	Red	NA	NA	NA	5	23.87
2016-08-26	8	16.16	82.46	M	40.79	18.24	66.88	NA	0.82	H	white	NA	Y	1	Red	NA	NA	NA	5	23.97
2016-08-26	8	16.41	91.22	M	44.15	19.67	56.95	NA	1.3	H	white	NA	Y	1	Red	NA	NA	NA	5	24.06
2016-08-26	8	16.44	86.38	M	41.72	18.62	62.55	NA	0.73	H	white	NA	Y	1	Red	NA	NA	NA	5	24.06
2016-08-26	8	16.47	84.94	M	42.12	19	53.94	NA	0.62	H	white	NA	Y	1	Red	NA	NA	NA	5	23.2
2016-08-26	8	16.55	89.69	F	44.49	18.86	53.06	1.14	0.78	H	dark.brown	6	NA	NA	Red	NA	NA	NA	5	22.62
2016-08-26	8	16.78	91.46	F	43.52	19.41	54.82	0.04	1.6	H	yellow	3	NA	NA	Red	NA	NA	NA	5	22.43
2016-08-26	8	16.82	88.42	F	44.26	19.44	54.77	0.5	1.12	H	dark.brown	6	NA	NA	Red	NA	NA	NA	5	22.14
2016-08-26	8	16.87	88.82	F	42.14	19.13	52.66	0.06	1.28	H	.brown	5	NA	NA	Red	NA	NA	NA	5	21.76
2016-08-26	8	16.88	83.1	M	41.88	19.29	68.11	NA	0.77	H	white	NA	Y	1	Red	NA	NA	NA	5	21.47
2016-08-26	8	16.91	84.2	M	42.06	18.64	63	NA	1.02	H	white	NA	Y	1	Red	NA	NA	NA	5	21.09
2016-08-26	8	16.99	88.6	F	43.86	18.79	55.32	0.68	0.95	H	dark.brown	6	NA	NA	Red	NA	NA	NA	5	20.71
2016-08-26	8	17.15	88.52	F	43.89	19.52	54.73	0.56	1.2	H	.brown	5	NA	NA	Red	NA	NA	NA	5	20.62
2016-08-26	8	17.22	85.45	M	41.58	18.67	65.26	NA	0.84	H	white	NA	Y	1	Red	NA	NA	NA	5	20.71
2016-08-26	8	17.24	89.46	F	43.07	19.53	54.58	0.77	1.33	H	.brown	5	NA	NA	Red	NA	NA	NA	5	21.19
2016-08-26	8	17.34	90	F	43.44	19.51	55.41	0.59	1.09	H	.brown	5	NA	NA	Red	NA	NA	NA	5	21.76
2016-08-26	8	17.34	94.66	F	45.76	20.74	53.99	0.04	1.36	H	yellow	3	NA	NA	Red	NA	NA	NA	5	21.86
2016-08-26	8	17.37	91.33	F	43.42	19.24	55.32	0.93	0.92	H	dark.brown	6	NA	NA	Red	NA	NA	NA	5	21.86
2016-08-26	8	17.39	88.33	F	43.56	19.68	54.38	0.65	1	H	.brown	5	NA	NA	Red	NA	NA	NA	5	22.33
2016-08-26	8	17.68	88.21	F	43.41	19.35	56.58	0.8	1.06	H	dark.brown	6	NA	NA	Red	NA	NA	NA	5	22.62
2016-08-26	8	17.74	88.28	F	43.48	19.08	60.88	0.51	0.87	H	.brown	5	NA	NA	Red	NA	NA	NA	5	22.72
2016-08-26	8	17.81	84.75	M	42.7	19.12	69.17	NA	0.93	H	white	NA	Y	1	Red	NA	NA	NA	5	22.43
2016-08-26	8	17.85	85.19	M	42.71	19.64	64.78	NA	1.01	H	white	NA	Y	1	Red	NA	NA	NA	5	22.05
2016-08-26	8	17.97	88.9	F	43.39	19.15	55.59	0.81	1.06	H	dark.brown	6	NA	NA	Red	NA	NA	NA	5	21.66
2016-08-26	8	18.02	87.15	F	43.13	20.79	57.56	0.53	1.17	H	.brown	5	NA	NA	Red	NA	NA	NA	5	21.57
2016-08-26	8	18.34	89.62	F	43.2	20.14	55.42	0.25	1.18	H	dark.brown	6	NA	NA	Red	NA	NA	NA	5	21.66
2016-08-26	8	18.46	90.91	F	44.19	20.07	59.02	0.3	1.21	H	dark.brown	6	NA	NA	Red	NA	NA	NA	5	21.86
2016-08-26	8	18.77	94.92	F	45.04	20.28	54.22	0.15	1.36	H	.brown	5	NA	NA	Red	NA	NA	NA	5	21.95
2016-08-26	8	18.96	91.96	F	45.38	20.02	55.02	0.9	1.02	H	dark.brown	6	NA	NA	Red	NA	NA	NA	5	21.95
2016-08-26	8	19.27	89.41	F	44.3	20.74	59.56	0.77	1.37	H	.brown	5	NA	NA	Red	NA	NA	NA	5	21.95
2016-08-26	8	19.65	92.5	F	46.18	20.95	57.23	0.46	1.1	H	.brown	5	NA	NA	Red	NA	NA	NA	5	22.14
2016-08-26	8	19.67	90.74	F	44.57	20.61	56.77	0.71	1.05	H	dark.brown	6	NA	NA	Red	NA	NA	NA	5	22.24
2016-08-26	8	19.82	90.97	F	45.5	20.46	60.54	0.52	1.36	H	.brown	5	NA	NA	Red	NA	NA	NA	5	22.24
2016-08-26	8	19.83	88.46	M	43.18	19.59	76.17	NA	0.67	H	white	NA	Y	1	Red	NA	NA	NA	5	22.24
2016-08-26	8	19.85	92.12	F	45.08	20.16	58.8	0.52	1.2	H	.brown	5	NA	NA	Red	NA	NA	NA	5	22.14
2016-08-26	8	19.9	92.32	F	45.89	20.4	59.61	0.4	1.5	H	dark.brown	6	NA	NA	Red	NA	NA	NA	5	22.05
2016-08-26	8	19.95	93.34	F	47.89	21.75	58.35	0.48	1.33	H	.brown	5	NA	NA	Red	NA	NA	NA	5	21.95
2016-08-26	8	20.07	90.48	F	44.58	20.45	58.73	0.81	1.08	H	dark.brown	6	NA	NA	Red	NA	NA	NA	5	22.05
2016-08-26	8	20.17	91.71	F	44.79	20.6	60.8	0.64	0.99	H	.brown	5	NA	NA	Red	NA	NA	NA	5	22.24
2016-08-26	8	20.21	89.19	F	44.08	21.9	61.5	0.62	0.99	H	.brown	5	NA	NA	Red	NA	NA	NA	5	22.43
2016-08-26	8	21.28	94.86	F	46.12	20.79	59.57	0.41	1.52	H	.brown	5	NA	NA	Red	NA	NA	NA	5	22.72
2016-08-26	8	21.45	95.58	F	46.32	21.86	62.88	0.52	1.64	H	dark.brown	6	NA	NA	Red	NA	NA	NA	5	22.91
2016-08-26	8	21.5	92.73	F	46.84	20.68	62.74	0.77	1.08	H	.brown	5	NA	NA	Red	NA	NA	NA	5	23.1
2016-08-26	8	21.53	96.61	F	47.81	20.67	61.02	0.33	1.38	H	dark.brown	6	NA	NA	Red	NA	NA	NA	5	23.29
2016-08-26	8	21.82	92.56	F	46.76	20.04	68.24	0.35	1.45	H	.brown	5	NA	NA	Red	NA	NA	NA	5	23.39
2016-08-26	8	21.99	91.68	M	47.85	21.88	69.46	NA	0.92	H	white	NA	Y	1	Red	NA	NA	NA	5	23.48
2016-08-26	8	21.99	94.11	F	47.84	21.34	62.37	0.42	1.68	H	dark.brown	6	NA	NA	Red	NA	NA	NA	5	23.48
2016-08-26	8	22.28	89.76	M	45.39	NA	74.23	NA	0.99	H	white	NA	Y	1	Red	NA	NA	NA	5	23.48
2016-08-26	8	22.3	94.04	F	45.32	20.5	59.68	0.19	1.59	H	.brown	5	NA	NA	Red	NA	NA	NA	5	23.58
2016-08-26	8	22.44	95.84	F	47	21.12	60.64	0.74	1.39	H	dark.brown	6	NA	NA	Red	NA	NA	NA	5	23.87
2016-08-26	8	22.53	95.29	F	48.96	21.6	64.3	0.75	1.38	H	dark.brown	6	NA	NA	Red	NA	NA	NA	5	24.35
2016-08-26	8	22.56	96.67	F	47.61	21.98	62.73	0.75	1.16	H	.brown	5	NA	NA	Red	NA	NA	NA	5	24.84
2016-08-26	8	22.72	94.35	F	47.06	20.52	65.25	0.83	1.32	H	dark.brown	6	NA	NA	Red	NA	NA	NA	5	25.51
2016-08-26	8	22.87	95.03	F	47.26	21.98	65.23	0.75	1.58	H	.brown	5	NA	NA	Red	NA	NA	NA	5	25.71
2016-08-26	8	23.07	94.53	F	48.55	21.43	66.57	0.4	1.63	H	dark.brown	6	NA	NA	Red	NA	NA	NA	5	26.2
2016-08-26	8	23.11	96.02	F	47.19	21.64	62.83	0.65	1.37	H	dark.brown	6	NA	NA	Red	NA	NA	NA	5	26.59
2016-08-26	8	23.13	88.13	M	45.94	20.46	75.12	NA	1	H	white	NA	Y	1	Red	NA	NA	NA	5	25.71
2016-08-26	8	23.4	95.76	F	47.41	21.18	60.58	0.33	1.72	H	.brown	5	NA	NA	Red	NA	NA	NA	5	25.13
2016-08-26	8	23.45	95.34	F	47.37	22.94	66.74	0.44	1.81	H	dark.brown	6	NA	NA	Red	NA	NA	NA	5	24.64
2016-08-26	8	23.54	88.7	M	46.21	20.28	80.59	NA	1.15	H	white	NA	Y	1	Red	NA	NA	NA	5	23.77
2016-08-26	8	23.57	96.5	F	47.22	21.2	63.89	0.53	1.92	H	dark.brown	6	NA	NA	Red	NA	NA	NA	5	23
2016-08-26	8	23.73	93.33	M	47.96	20.24	79.48	NA	1.12	H	white	NA	Y	1	Red	NA	NA	NA	5	22.14
2016-08-26	8	23.77	88.9	F	49.93	22.18	63.86	0.36	1.56	H	dark.brown	6	NA	NA	Red	NA	NA	NA	5	21.86
2016-08-26	8	23.84	93.1	F	46.84	21.9	63.18	0.7	1.8	H	.brown	5	NA	NA	Red	NA	NA	NA	5	21.19
2016-08-26	8	23.91	93.2	F	45.12	22.87	64.84	0.36	1.59	H	dark.brown	6	NA	NA	Red	NA	NA	NA	5	20.42
2016-08-26	8	23.92	95.26	F	48.3	21.32	68.62	0.54	1.58	H	dark.brown	6	NA	NA	Red	NA	NA	NA	5	19.47
2016-08-26	8	24.22	96.38	F	48.72	21.52	64.69	0.7	1.65	H	dark.brown	6	NA	NA	Red	NA	NA	NA	5	18.71
2016-08-26	8	24.28	93.58	M	46.96	21.88	76.98	NA	1.23	H	white	NA	Y	1	Red	NA	NA	NA	5	18.24
2016-08-26	8	24.32	96.4	F	47.36	22.96	67.67	0.2	2.14	H	.brown	5	NA	NA	Red	NA	NA	NA	5	17.76
2016-08-26	8	24.37	98.25	F	48.74	22.14	66.04	1.09	1.19	H	dark.brown	6	NA	NA	Red	NA	NA	NA	5	17.38
2016-08-26	8	24.67	97.36	F	48.86	22.2	64.26	0.79	1.84	H	dark.brown	6	NA	NA	Red	NA	NA	NA	5	17
2016-08-26	8	24.92	99.47	F	49.92	21.32	63.81	0.65	1.68	H	dark.brown	6	NA	NA	Red	NA	NA	NA	5	16.81
2016-08-26	8	25.32	99.06	F	49.72	22.28	68.96	1.1	1.09	H	dark.brown	6	NA	NA	Red	NA	NA	NA	5	16.62
2016-08-26	8	25.36	95.86	M	48.26	21.26	85.1	NA	1.24	H	white	NA	Y	1	Red	NA	NA	NA	5	16.52
2016-08-26	8	25.43	95.81	M	47.34	22.88	80.28	NA	1.14	H	white	NA	Y	1	Red	NA	NA	NA	5	17
2016-08-26	8	25.62	96.68	F	48.06	21.55	64.44	1.31	1.41	H	dark.brown	6	NA	NA	Red	NA	NA	NA	5	17.86
2016-08-26	8	25.99	91.89	M	43.21	21.41	80.8	NA	1.47	H	white	NA	Y	1	Red	NA	NA	NA	5	18.33
2016-08-26	8	26.19	97.95	M	47.44	22.12	79.2	NA	1.78	H	white	NA	Y	1	Red	NA	NA	NA	5	18.71
2016-08-26	8	26.34	102.65	F	49.32	23.84	71.59	0.7	1.5	H	.brown	5	NA	NA	Red	NA	NA	NA	5	18.33
2016-08-26	8	26.41	100.36	F	50.32	22.7	68.14	0.08	2.07	H	orange	4	NA	NA	Red	NA	NA	NA	5	18.05
2016-08-26	8	26.65	101.5	F	49.79	23.28	66.86	0.75	1.83	H	.brown	5	NA	NA	Red	NA	NA	NA	5	18.05
2016-08-26	8	26.76	99.46	F	50.06	23.25	70.76	0.21	2.12	H	.brown	5	NA	NA	Red	NA	NA	NA	5	17.95
2016-08-26	8	26.86	101.27	F	49.57	22.42	69.86	0.39	1.81	H	dark.brown	6	NA	NA	Red	NA	NA	NA	5	17.86
2016-08-26	8	27.07	98.65	F	50.42	23.96	67.21	0.95	1.87	H	dark.brown	6	NA	NA	Red	NA	NA	NA	5	17.76
2016-08-26	8	27.07	100.06	F	48.83	22.32	69.94	0.67	1.76	H	dark.brown	6	NA	NA	Red	NA	NA	NA	5	17.76
2016-08-26	8	27.15	97.68	F	49.98	22.81	69.51	0.86	1.71	H	dark.brown	6	NA	NA	Red	NA	NA	NA	5	17.76
2016-08-26	8	27.26	101.32	F	51.27	23.28	69.83	0.41	2.25	H	.brown	5	NA	NA	Red	NA	NA	NA	5	17.86
2016-08-26	8	27.35	96.82	M	48.28	22.97	82.52	NA	1.59	H	white	NA	Y	1	Red	NA	NA	NA	5	18.05
2016-08-26	8	27.57	93.38	M	48.39	21.7	81.52	NA	1.11	H	white	NA	Y	1	Red	NA	NA	NA	5	18.05
2016-08-26	8	27.69	101.07	F	49.64	22.57	66.52	0.79	1.88	H	dark.brown	6	NA	NA	Red	NA	NA	NA	5	18.05
2016-08-26	8	27.84	103.7	F	50.43	23.22	71.04	1.09	1.56	H	dark.brown	6	NA	NA	Red	NA	NA	NA	5	18.05
2016-08-26	8	28	100.88	F	50.63	23	69.58	1.25	1.54	H	dark.brown	6	NA	NA	Red	NA	NA	NA	5	18.14
2016-08-26	8	28.21	102.96	F	50.96	22.53	68.67	0.47	1.41	H	.brown	5	NA	NA	Red	NA	NA	NA	5	18.14
2016-08-26	8	28.26	106.68	F	50.64	23.93	64.69	0.09	2.23	H	yellow	3	NA	NA	Red	NA	NA	NA	5	18.05
2016-08-26	8	28.67	97.1	M	49.98	21.45	83.9	NA	1.12	H	white	NA	Y	1	Red	NA	NA	NA	5	17.95
2016-08-26	8	29.47	102.97	F	50.61	23.76	67.92	0.41	2.28	H	.brown	5	NA	NA	Red	NA	NA	NA	5	17.76
2016-08-26	8	32.6	106.84	F	52.74	24.25	74.62	0.41	2.07	H	dark.brown	6	NA	NA	Red	NA	NA	NA	5	17.76
2016-08-26	8	34.6	105.73	M	52.1	23.78	85.08	NA	2.01	H	white	NA	Y	1	Red	NA	NA	NA	5	17.86
2016-08-26	8	35.27	106.66	F	53.08	24.75	76.68	0.43	1.35	H	orange	4	NA	NA	Red	NA	NA	NA	5	18.14
2016-08-26	8	41.13	101.74	M	52.54	25.85	102.86	NA	1.93	H	white	NA	Y	1	Red	NA	NA	NA	5	18.52
2016-08-26	8	47.43	118.21	F	59.78	26.58	86.72	0.21	2.5	H	yellow	3	NA	NA	Red	NA	NA	NA	5	18.71
2016-09-25	9	5.44	63.49	M	30.47	13.79	35.76	NA	0.31	H	white	NA	N	0	Red	9	7	NA	5	18.81
2016-09-25	9	7.99	74.94	F	35.76	16.04	37.42	0.03	0.67	H	yellow	3	NA	NA	Red	7	10	NA	5	19
2016-09-25	9	9.41	72.22	F	36.6	15.9	43.76	0.66	0.46	H	dark.brown	6	NA	NA	Red	12	6	NA	5	19.19
2016-09-25	9	9.52	73.27	M	36.84	16.43	46.95	NA	0.58	H	white	NA	Y	1	Red	11	8	NA	5	19.47
2016-09-25	9	9.59	76.35	M	37.25	16.22	45.76	NA	0.67	H	white	NA	N	0	Red	8	7	NA	5	19.57
2016-09-25	9	9.64	75.74	F	33.76	15.66	38.74	0.02	0.83	H	yellow	3	NA	NA	Red	10	7	NA	5	19.66
2016-09-25	9	9.8	77.69	M	38.21	16.38	46.1	NA	0.7	H	white	NA	N	0	Red	11	8	NA	5	19.47
2016-09-25	9	10	80.82	M	38.08	15.62	42.39	NA	0.82	H	white	NA	N	0	Red	13	7	NA	5	19.38
2016-09-25	9	10.07	78.4	M	38.78	16.56	48.2	NA	0.75	H	white	NA	N	0	Red	NA	NA	NA	5	18.9
2016-09-25	9	10.07	80.8	M	38.14	15.72	46.79	NA	0.71	H	white	NA	N	0	Red	NA	NA	NA	5	19.38
2016-09-25	9	10.18	74.14	M	37.16	15.65	50.95	NA	0.53	H	white	NA	Y	1	Red	NA	NA	NA	5	19.66
2016-09-25	9	10.94	75.99	M	38.12	16.78	51.62	NA	0.43	H	white	NA	Y	1	Red	NA	NA	NA	5	20.04
2016-09-25	9	10.99	76.75	F	39.03	16.5	42.72	0.01	0.85	H	yellow	3	NA	NA	Red	NA	NA	NA	5	20.42
2016-09-25	9	11.06	78.27	M	38.51	16.44	48.22	NA	0.76	H	white	NA	N	0	Red	NA	NA	NA	5	21.38
2016-09-25	9	11.07	79.49	F	37.89	15.36	44.1	0.03	0.95	H	yellow	3	NA	NA	Red	NA	NA	NA	5	21.66
2016-09-25	9	11.14	75	M	36.94	17.11	51.96	NA	0.69	H	white	NA	Y	1	Red	NA	NA	NA	5	21.66
2016-09-25	9	11.16	78.33	F	37.71	17.15	44.18	0.76	0.55	H	dark.brown	6	NA	NA	Red	NA	NA	NA	5	21.28
2016-09-25	9	11.41	80.54	F	39.58	17.14	45.23	0.03	0.95	H	yellow	3	NA	NA	Red	NA	NA	NA	5	21
2016-09-25	9	11.47	77.41	M	39.48	16.4	57.1	NA	0.73	H	white	NA	Y	1	Red	NA	NA	NA	5	20.62
2016-09-25	9	11.57	76.1	M	37.71	16.69	53.57	NA	0.62	H	white	NA	Y	1	Red	NA	NA	NA	5	20.62
2016-09-25	9	11.63	82.9	M	40.91	16.08	51.68	NA	0.75	H	white	NA	N	0	Red	NA	NA	NA	5	20.81
2016-09-25	9	11.88	79.48	F	39.78	17.88	45.52	0.01	1	H	yellow	3	NA	NA	Red	NA	NA	NA	5	21.38
2016-09-25	9	11.94	76.7	M	37.59	17.55	58.24	NA	0.62	H	white	NA	Y	1	Red	NA	NA	NA	5	22.14
2016-09-25	9	11.99	80.32	M	39.41	17.47	48.56	NA	0.67	H	white	NA	Y	1	Red	NA	NA	NA	5	23.29
2016-09-25	9	11.99	81.9	F	38.92	17.66	43.75	0.04	1.21	H	yellow	3	NA	NA	Red	NA	NA	NA	5	23.87
2016-09-25	9	12.02	78.84	M	38.73	16.19	57.72	NA	0.56	H	white	NA	Y	1	Red	NA	NA	NA	5	24.35
2016-09-25	9	12.06	79.02	F	38.82	17.7	46.48	0.56	0.62	H	dark.brown	6	NA	NA	Red	NA	NA	NA	5	24.45
2016-09-25	9	12.48	81.04	M	40.36	17.56	51.97	NA	0.79	H	white	NA	N	0	Red	NA	NA	NA	5	23.87
2016-09-25	9	12.59	77.84	M	39	16	56.42	NA	0.64	H	white	NA	Y	1	Red	NA	NA	NA	5	22.81
2016-09-25	9	12.59	78.45	M	38.4	16.92	62.68	NA	0.64	H	white	NA	Y	1	Red	NA	NA	NA	5	21.86
2016-09-25	9	12.62	78.28	M	37.54	17.7	59.83	NA	0.61	H	white	NA	Y	1	Red	NA	NA	NA	5	21.19
2016-09-25	9	13.05	81.78	F	40.02	18.16	46.76	0.74	0.7	H	dark.brown	6	NA	NA	Red	NA	NA	NA	5	20.81
2016-09-25	9	13.28	82.36	F	39.93	17.64	45	0.01	1.13	H	yellow	3	NA	NA	Red	NA	NA	NA	5	21
2016-09-25	9	13.35	81.36	F	40.34	18.28	47.91	0.58	0.78	H	dark.brown	6	NA	NA	Red	NA	NA	NA	5	21.47
2016-09-25	9	13.41	85.48	M	41.88	18.34	51.84	NA	0.73	H	white	NA	N	0	Red	NA	NA	NA	5	22.33
2016-09-25	9	13.43	84.74	F	41.16	18.64	49.63	0.01	1.14	H	yellow	3	NA	NA	Red	NA	NA	NA	5	22.53
2016-09-25	9	13.48	82.96	F	40.86	18.52	48.81	0.78	0.72	H	dark.brown	6	NA	NA	Red	NA	NA	NA	5	22.81
2016-09-25	9	13.5	81.63	F	40.07	17.88	46.34	1.03	0.56	H	dark.brown	6	NA	NA	Red	NA	NA	NA	5	22.81
2016-09-25	9	13.51	78.66	M	38.45	17.49	59.02	NA	0.57	H	white	NA	Y	1	Red	NA	NA	NA	5	22.72
2016-09-25	9	13.58	79.52	M	39.38	17.52	58.9	NA	0.66	H	white	NA	Y	1	Red	NA	NA	NA	5	22.53
2016-09-25	9	13.61	82.56	F	40.01	18.84	47.21	0.79	0.72	H	dark.brown	6	NA	NA	Red	NA	NA	NA	5	22.14
2016-09-25	9	13.75	85.83	M	40.45	17.66	51.06	NA	NA	H	white	NA	N	0	Red	NA	NA	NA	5	21.86
2016-09-25	9	13.8	81.4	M	40.66	17.76	58.03	NA	0.67	H	white	NA	Y	1	Red	NA	NA	NA	5	21.57
2016-09-25	9	13.81	87.1	F	40.26	17	47.21	0.02	1.21	H	orange	4	NA	NA	Red	NA	NA	NA	5	21.47
2016-09-25	9	13.85	87.72	F	42.3	18.97	38.75	0.03	1.24	H	yellow	3	NA	NA	Red	NA	NA	NA	5	21.47
2016-09-25	9	13.91	84.94	F	40.66	18.84	49.82	0.8	0.75	H	dark.brown	6	NA	NA	Red	NA	NA	NA	5	21.66
2016-09-25	9	13.96	83.38	F	39.96	17.75	49.78	0.03	1.06	H	yellow	3	NA	NA	Red	NA	NA	NA	5	22.14
2016-09-25	9	14.03	82.83	F	39	18.36	49.86	0.78	1.04	H	dark.brown	6	NA	NA	Red	NA	NA	NA	5	22.33
2016-09-25	9	14.23	82.08	F	41.98	18.52	51.96	0.28	0.99	H	orange	4	NA	NA	Red	NA	NA	NA	5	21.28
2016-09-25	9	14.23	83	F	40.68	18.58	50.91	0.84	0.76	H	dark.brown	6	NA	NA	Red	NA	NA	NA	5	20.33
2016-09-25	9	14.42	82.86	M	40.43	17.04	59.36	NA	0.79	H	white	NA	Y	1	Red	NA	NA	NA	5	19.57
2016-09-25	9	14.46	83	M	41.14	17.99	64.42	NA	0.68	H	white	NA	Y	1	Red	NA	NA	NA	5	18.9
2016-09-25	9	14.58	81.91	M	39.22	17	60.08	NA	0.72	H	white	NA	Y	1	Red	NA	NA	NA	5	18.33
2016-09-25	9	14.65	82.28	M	40.94	18.5	59.32	NA	0.84	H	white	NA	Y	1	Red	NA	NA	NA	5	17.95
2016-09-25	9	14.69	82.08	F	39.93	19.2	49.54	0.87	0.64	H	dark.brown	6	NA	NA	Red	NA	NA	NA	5	17.57
2016-09-25	9	14.72	82.88	F	41.14	18.45	50.14	1	0.63	H	dark.brown	6	NA	NA	Red	NA	NA	NA	5	17.48
2016-09-25	9	14.82	87.47	M	42.68	18.03	56.72	NA	1.06	H	white	NA	N	0	Red	NA	NA	NA	5	17.57
2016-09-25	9	14.87	88.03	M	42.72	18.04	56.08	NA	0.9	H	white	NA	Y	1	Red	NA	NA	NA	5	17.95
2016-09-25	9	14.9	83.67	F	41.79	19.36	52.44	0.67	0.83	H	dark.brown	6	NA	NA	Red	NA	NA	NA	5	19.38
2016-09-25	9	15	88.97	M	43.27	19.15	54.04	NA	1.15	H	white	NA	N	0	Red	NA	NA	NA	5	22.05
2016-09-25	9	15.12	86.75	M	43.16	18.04	54.02	NA	1.03	H	white	NA	Y	1	Red	NA	NA	NA	5	22.81
2016-09-25	9	15.19	88.06	F	42.25	18.74	48.32	0.03	1.3	H	orange	4	NA	NA	Red	NA	NA	NA	5	20.9
2016-09-25	9	15.49	86.2	F	42.3	18.86	50.52	1.18	0.69	H	dark.brown	6	NA	NA	Red	NA	NA	NA	5	19.95
2016-09-25	9	15.51	85.28	F	42	18.94	53.2	0.65	1.07	H	dark.brown	6	NA	NA	Red	NA	NA	NA	5	19.76
2016-09-25	9	15.6	86.14	F	41.4	18.86	51.74	0.17	1.28	H	.brown	5	NA	NA	Red	NA	NA	NA	5	19.66
2016-09-25	9	15.71	86.12	F	41.16	19.39	52.52	0.21	1.18	H	orange	4	NA	NA	Red	NA	NA	NA	5	19.47
2016-09-25	9	15.73	82.62	M	41.24	18.86	61.88	NA	0.73	H	white	NA	Y	1	Red	NA	NA	NA	5	19.09
2016-09-25	9	15.78	83.75	M	40.14	18.06	64.64	NA	0.75	H	white	NA	Y	1	Red	NA	NA	NA	5	19
2016-09-25	9	15.8	86.18	F	42.16	18.89	49.71	0.91	0.95	H	dark.brown	6	NA	NA	Red	NA	NA	NA	5	19.28
2016-09-25	9	15.85	87.12	F	42.97	19.3	51.84	0.4	1.26	H	dark.brown	6	NA	NA	Red	NA	NA	NA	5	19.95
2016-09-25	9	15.99	86.12	F	42.76	18.1	54.49	0.86	0.98	H	dark.brown	6	NA	NA	Red	NA	NA	NA	5	20.14
2016-09-25	9	16.09	86.07	F	42.72	19.46	54.22	0.65	0.83	H	dark.brown	6	NA	NA	Red	NA	NA	NA	5	20.23
2016-09-25	9	16.22	83.56	F	42.22	19.52	54.86	0.6	1.07	H	dark.brown	6	NA	NA	Red	NA	NA	NA	5	20.23
2016-09-25	9	16.41	90.66	M	43.03	18.74	56.67	NA	1.28	H	white	NA	N	0	Red	NA	NA	NA	5	20.52
2016-09-25	9	16.63	86.52	F	42.22	19.36	54.54	1.11	0.87	H	dark.brown	6	NA	NA	Red	NA	NA	NA	5	21
2016-09-25	9	16.68	87.06	F	42.03	19.47	52.99	0.59	1.01	H	dark.brown	6	NA	NA	Red	NA	NA	NA	5	21.09
2016-09-25	9	16.86	90.56	M	43.36	18.53	56.27	NA	1.17	H	white	NA	Y	1	Red	NA	NA	NA	5	20.71
2016-09-25	9	17.23	91.04	F	44.34	18.72	53.22	0.05	1.34	H	yellow	3	NA	NA	Red	NA	NA	NA	5	20.33
2016-09-25	9	17.27	89.67	F	43.22	20.38	51.8	0.93	1.02	H	dark.brown	6	NA	NA	Red	NA	NA	NA	5	19.95
2016-09-25	9	17.34	85.68	F	43.31	19.25	52.93	1.16	0.96	H	dark.brown	6	NA	NA	Red	NA	NA	NA	5	19.85
2016-09-25	9	17.43	91.44	M	45.06	19.37	59.28	NA	1.14	H	white	NA	N	0	Red	NA	NA	NA	5	20.04
2016-09-25	9	17.44	85.25	M	42.99	19.2	67.36	NA	0.91	H	white	NA	Y	1	Red	NA	NA	NA	5	20.33
2016-09-25	9	17.59	88.82	M	44.34	19.69	58.69	NA	1.16	H	white	NA	N	0	Red	NA	NA	NA	5	20.62
2016-09-25	9	17.77	91.77	M	44.23	19.67	57.67	NA	1.45	H	white	NA	Y	1	Red	NA	NA	NA	5	21
2016-09-25	9	18.02	86.7	M	43	19.49	66.49	NA	0.68	H	white	NA	Y	1	Red	NA	NA	NA	5	21.38
2016-09-25	9	18.12	86.09	M	43.64	19.22	67.62	NA	0.89	H	white	NA	Y	1	Red	NA	NA	NA	5	21.86
2016-09-25	9	18.32	86.64	M	44.18	18.8	74.18	NA	1.16	H	white	NA	Y	1	Red	NA	NA	NA	5	22.05
2016-09-25	9	18.59	91.36	F	45.17	20.74	59.74	0.87	1.04	H	dark.brown	6	NA	NA	Red	NA	NA	NA	5	22.05
2016-09-25	9	18.6	94.04	F	46.81	20.22	58.14	0.08	1.43	H	orange	4	NA	NA	Red	NA	NA	NA	5	21.95
2016-09-25	9	18.77	92.89	M	46.22	20.44	59.7	NA	1.53	H	white	NA	N	0	Red	NA	NA	NA	5	21.66
2016-09-25	9	18.82	91.36	F	44.54	20.1	58.84	0.43	1.07	H	dark.brown	6	NA	NA	Red	NA	NA	NA	5	21.47
2016-09-25	9	18.88	93.38	F	46.96	20.1	53.89	0.03	1.46	H	yellow	3	NA	NA	Red	NA	NA	NA	5	21.38
2016-09-25	9	19.11	87.02	M	43.18	19.4	68.78	NA	1.31	H	white	NA	Y	1	Red	NA	NA	NA	5	21.47
2016-09-25	9	19.2	88.62	M	43.68	19.32	70.78	NA	1.04	H	white	NA	Y	1	Red	NA	NA	NA	5	21.76
2016-09-25	9	19.2	89.78	F	44.43	20.13	58.09	1.27	0.92	H	dark.brown	6	NA	NA	Red	NA	NA	NA	5	21.95
2016-09-25	9	19.3	84.58	M	42.96	19.34	71.57	NA	1.01	H	white	NA	Y	1	Red	NA	NA	NA	5	22.14
2016-09-25	9	19.53	94.47	F	44.98	20.8	61.1	1.25	0.96	H	dark.brown	6	NA	NA	Red	NA	NA	NA	5	22.33
2016-09-25	9	19.57	90.86	F	44.62	19.81	61.47	1.67	0.71	H	dark.brown	6	NA	NA	Red	NA	NA	NA	5	22.62
2016-09-25	9	19.63	89.09	M	43.59	19.82	70.8	NA	1.04	H	white	NA	Y	1	Red	NA	NA	NA	5	22.62
2016-09-25	9	19.63	91.88	F	45.22	20.81	55.07	0.25	1.54	H	orange	4	NA	NA	Red	NA	NA	NA	5	22.53
2016-09-25	9	19.73	89.29	F	43.29	21.2	63.39	0.96	1.34	H	dark.brown	6	NA	NA	Red	NA	NA	NA	5	22.24
2016-09-25	9	19.76	91.7	F	44.46	20.57	58.7	1.13	0.91	H	dark.brown	6	NA	NA	Red	NA	NA	NA	5	22.05
2016-09-25	9	19.92	91.26	F	46.32	20.25	59.41	1	1.02	H	dark.brown	6	NA	NA	Red	NA	NA	NA	5	21.95
2016-09-25	9	20.17	91.42	F	46.18	21.15	58.04	0.45	1.46	H	dark.brown	6	NA	NA	Red	NA	NA	NA	5	21.86
2016-09-25	9	20.49	87.64	M	45.39	19.62	72.74	NA	1.04	H	white	NA	Y	1	Red	NA	NA	NA	5	21.86
2016-09-25	9	20.51	92.74	F	44.03	21.18	59.92	1.21	1.12	H	dark.brown	6	NA	NA	Red	NA	NA	NA	5	21.95
2016-09-25	9	20.59	90.68	F	45.47	21.19	58.18	1.15	1.2	H	dark.brown	6	NA	NA	Red	NA	NA	NA	5	22.14
2016-09-25	9	20.76	94.17	F	47.64	21.26	60.96	0.59	1.44	H	dark.brown	6	NA	NA	Red	NA	NA	NA	5	22.14
2016-09-25	9	20.88	91.04	M	46.13	19.08	76.75	NA	1	H	white	NA	Y	1	Red	NA	NA	NA	5	22.05
2016-09-25	9	21.07	95.19	F	46.2	21.28	57.34	0.03	1.48	H	yellow	3	NA	NA	Red	NA	NA	NA	5	21.76
2016-09-25	9	21.12	93.44	F	46.29	21.2	62.38	0.72	1.42	H	dark.brown	6	NA	NA	Red	NA	NA	NA	5	21.47
2016-09-25	9	21.27	85.7	M	43.9	20.22	75.27	NA	1.1	H	white	NA	Y	1	Red	NA	NA	NA	5	21.38
2016-09-25	9	21.33	91.96	F	44.86	20.65	59.13	1.22	1.14	H	dark.brown	6	NA	NA	Red	NA	NA	NA	5	21.19
2016-09-25	9	21.34	92.39	F	46.16	21.13	59.36	0.58	1.57	H	dark.brown	6	NA	NA	Red	NA	NA	NA	5	21
2016-09-25	9	21.42	93.91	F	45.6	21.26	58.19	0.04	1.95	H	yellow	3	NA	NA	Red	NA	NA	NA	5	20.81
2016-09-25	9	21.47	92.06	F	45.9	21.03	62.6	0.98	1.18	H	dark.brown	6	NA	NA	Red	NA	NA	NA	5	20.71
2016-09-25	9	21.6	94.74	F	46.4	20.46	64.63	1.58	1.06	H	dark.brown	6	NA	NA	Red	NA	NA	NA	5	20.71
2016-09-25	9	21.68	89.7	M	44.36	20.32	77.92	NA	1.31	H	white	NA	Y	1	Red	NA	NA	NA	5	20.71
2016-09-25	9	21.87	97.36	M	48.38	20.39	67	NA	1.6	H	white	NA	Y	1	Red	NA	NA	NA	5	20.71
2016-09-25	9	21.88	91.91	F	45.39	21.25	62.28	0.89	1.23	H	dark.brown	6	NA	NA	Red	NA	NA	NA	5	20.62
2016-09-25	9	22.09	93.79	F	46.94	20.87	62.13	1.54	1.08	H	dark.brown	6	NA	NA	Red	NA	NA	NA	5	20.52
2016-09-25	9	22.26	93.57	F	46.68	21.13	62.78	1.48	1.33	H	dark.brown	6	NA	NA	Red	NA	NA	NA	5	20.33
2016-09-25	9	22.49	92.84	F	46.16	21.59	63.66	1.27	1.03	H	dark.brown	6	NA	NA	Red	NA	NA	NA	5	20.14
2016-09-25	9	22.76	94.03	F	47.8	22.26	61.74	1.01	1.26	H	dark.brown	6	NA	NA	Red	NA	NA	NA	5	20.04
2016-09-25	9	22.81	95.96	F	46.38	21.2	65.08	0.16	1.74	H	orange	4	NA	NA	Red	NA	NA	NA	5	19.85
2016-09-25	9	23.49	89.86	M	45.94	20.86	81.58	NA	1.12	H	white	NA	Y	1	Red	NA	NA	NA	5	19.66
2016-09-25	9	23.53	94.75	F	47.54	21.26	60.61	1.3	1.34	H	dark.brown	6	NA	NA	Red	NA	NA	NA	5	19.47
2016-09-25	9	23.61	98.44	M	50.33	21.12	75	NA	0.76	H	white	NA	Y	1	Red	NA	NA	NA	5	19.47
2016-09-25	9	23.8	96.55	F	48.86	22.23	66.56	0.64	1.67	H	dark.brown	6	NA	NA	Red	NA	NA	NA	5	20.04
2016-09-25	9	24.91	97	F	48.06	22.7	65.76	1.08	1.19	H	dark.brown	6	NA	NA	Red	NA	NA	NA	5	20.23
2016-09-25	9	25.06	98.81	M	49.15	21.83	72.91	NA	1.51	H	white	NA	Y	1	Red	NA	NA	NA	5	20.42
2016-09-25	9	25.4	96.24	F	48.29	21.94	61.58	0.98	1.33	H	dark.brown	6	NA	NA	Red	NA	NA	NA	5	20.42
2016-09-25	9	25.46	99.4	F	48.04	21.28	65.59	0.55	1.7	H	.brown	5	NA	NA	Red	NA	NA	NA	5	20.42
2016-09-25	9	25.48	97.5	F	50.74	22.9	66.98	1.06	1.27	H	dark.brown	6	NA	NA	Red	NA	NA	NA	5	20.42
2016-09-25	9	25.53	99.56	F	50.38	23.13	68.3	0.44	1.64	H	.brown	5	NA	NA	Red	NA	NA	NA	5	20.23
2016-09-25	9	25.68	97.55	F	48.27	22.1	66.8	1.8	1.01	H	dark.brown	6	NA	NA	Red	NA	NA	NA	5	20.04
2016-09-25	9	26.85	101.46	F	50.45	23.35	59.64	1.03	1.77	H	dark.brown	6	NA	NA	Red	NA	NA	NA	5	19.85
2016-09-25	9	28.08	101.88	F	50.5	22.97	67.12	1.34	1.68	H	dark.brown	6	NA	NA	Red	NA	NA	NA	5	19.76
2016-09-25	9	29.73	95.56	M	48.96	22.24	87.64	NA	1.69	H	white	NA	Y	1	Red	NA	NA	NA	5	19.57
2016-09-25	9	29.96	94.79	M	47.06	22.34	88.02	NA	1.7	H	white	NA	Y	1	Red	NA	NA	NA	5	19.47
2016-09-25	9	30.66	101.71	F	51.38	23.74	74.26	0.07	2.37	H	orange	4	NA	NA	Red	NA	NA	NA	5	19.66
2016-10-24	10	8.47	76	F	36.1	16	28.2	0.01	0.74	H	yellow	3	NA	NA	Red	5.5	11.5	NA	5	19.95
2016-10-24	10	10.9	82.8	F	38.5	16.7	41.3	0.04	0.99	H	yellow	3	NA	NA	Red	5	13	NA	5	20.23
2016-10-24	10	11.21	73.4	M	38.1	16.2	52.5	0.0209	0.59	H	white	NA	Y	1	Red	4.5	12	NA	5	20.52
2016-10-24	10	11.63	75	M	37.1	16.5	56	NA	0.5	H	White	NA	Y	1	Red	4	12.5	NA	5	20.62
2016-10-24	10	11.94	74.5	M	37	16.5	57.5	NA	0.71	H	White	NA	Y	1	Red	4.5	10.5	NA	5	20.42
2016-10-24	10	12.18	77.7	M	38.5	16.4	51	NA	0.63	H	White	NA	Y	1	Red	5	11.5	NA	5	20.42
2016-10-24	10	12.87	75.2	M	39.5	17	57.7	NA	0.52	H	White	NA	Y	1	Red	5.5	9.5	NA	5	20.33
2016-10-24	10	12.99	79.1	M	39	17.1	56.5	0.0237	0.39	H	white	NA	Y	1	Red	5	12.5	NA	5	20.23
2016-10-24	10	13.3	78	M	39.6	17.4	56.5	NA	0.62	H	White	NA	Y	1	Red	NA	NA	NA	5	20.14
2016-10-24	10	13.42	79.8	M	40.05	17.6	58.6	NA	0.58	H	White	NA	Y	1	Red	NA	NA	NA	5	19.95
2016-10-24	10	13.45	82.6	F	41.1	17.5	51.3	0.11	0.41	H	orange	4	NA	NA	Red	NA	NA	NA	5	19.95
2016-10-24	10	13.61	77.1	M	34.6	17.2	58.3	NA	0.56	H	White	NA	Y	1	Red	NA	NA	NA	5	19.95
2016-10-24	10	14	86.2	M	41	18.5	52.8	NA	1.28	H	White	NA	Y	1	Red	NA	NA	NA	5	20.33
2016-10-24	10	14.14	79.2	M	39.4	17.8	59.5	NA	0.81	H	White	NA	Y	1	Red	NA	NA	NA	5	20.42
2016-10-24	10	14.21	78	M	39.6	17	59.6	NA	0.77	H	White	NA	Y	1	Red	NA	NA	NA	5	20.52
2016-10-24	10	14.33	84.1	F	42.2	18.5	51.5	1.09	0.59	H	dark.brown	6	NA	NA	Red	NA	NA	NA	5	20.62
2016-10-24	10	14.39	81.2	M	41.3	17.5	61.4	NA	0.71	H	White	NA	Y	1	Red	NA	NA	NA	5	20.71
2016-10-24	10	14.67	81.6	M	41.3	17.3	61	NA	0.67	H	White	NA	Y	1	Red	NA	NA	NA	5	20.71
2016-10-24	10	14.71	83.9	F	41.7	18.9	52.5	0.14	1.08	H	orange	4	NA	NA	Red	NA	NA	NA	5	20.71
2016-10-24	10	14.75	88.4	F	43.9	19.5	54	0.4	0.81	H	.brown	5	NA	NA	Red	NA	NA	NA	5	20.52
2016-10-24	10	14.96	82.1	M	41.6	17.5	61.5	NA	0.69	H	White	NA	Y	1	Red	NA	NA	NA	5	20.33
2016-10-24	10	15.19	82.2	M	40.5	18.2	61.1	0.0166	0.99	H	white	NA	Y	1	Red	NA	NA	NA	5	20.14
2016-10-24	10	15.78	84	M	40.6	18.2	64.1	0.0343	1.11	H	white	NA	Y	1	Red	NA	NA	NA	5	20.23
2016-10-24	10	15.78	87.1	F	42.1	18.5	52.4	0.07	1.15	H	orange	4	NA	NA	Red	NA	NA	NA	5	20.42
2016-10-24	10	15.88	84.1	M	42	19.1	58	NA	0.82	H	White	NA	Y	1	Red	NA	NA	NA	5	20.62
2016-10-24	10	15.9	81.3	M	42	18.7	63	NA	0.89	H	White	NA	Y	1	Red	NA	NA	NA	5	20.9
2016-10-24	10	16.17	87	F	42.9	21.1	58.1	0.75	1.01	H	dark.brown	6	NA	NA	Red	NA	NA	NA	5	21.28
2016-10-24	10	16.23	84.6	M	42	18.3	62	NA	0.6	H	White	NA	Y	1	Red	NA	NA	NA	5	21.47
2016-10-24	10	16.25	NA	F	43.5	19.9	51	0.05	1.28	H	yellow	3	NA	NA	Red	NA	NA	NA	5	21.95
2016-10-24	10	16.26	83	M	41.9	18.3	62.1	0.0198	0.91	H	white	NA	Y	1	Red	NA	NA	NA	5	21.86
2016-10-24	10	16.32	84.5	M	41.2	18.8	65.1	0.0146	0.9	H	white	NA	Y	1	Red	NA	NA	NA	5	21.86
2016-10-24	10	16.38	84	M	42.5	18.5	64	NA	0.72	H	White	NA	Y	1	Red	NA	NA	NA	5	21.57
2016-10-24	10	16.91	82.3	M	41.6	18.5	62.9	NA	0.65	H	White	NA	Y	1	Red	NA	NA	NA	5	21.28
2016-10-24	10	16.95	89.6	M	45.5	18.2	66	NA	0.94	H	White	NA	Y	1	Red	NA	NA	NA	5	21
2016-10-24	10	17.01	83.5	M	42.2	17.9	61.2	0.0088	0.8	H	white	NA	Y	1	Red	NA	NA	NA	5	21.09
2016-10-24	10	17.11	86.7	F	42.3	19.3	53.5	0.95	1.02	H	dark.brown	6	NA	NA	Red	NA	NA	NA	5	21.19
2016-10-24	10	17.18	83.4	M	42.1	17.6	69.2	0.0095	0.79	H	white	NA	Y	1	Red	NA	NA	NA	5	21.57
2016-10-24	10	17.23	82.8	M	41.3	18.1	66.3	0.0209	1.03	H	white	NA	Y	1	Red	NA	NA	NA	5	21.95
2016-10-24	10	17.37	85.6	M	43	19	66	NA	0.72	H	White	NA	Y	1	Red	NA	NA	NA	5	22.33
2016-10-24	10	17.39	88.9	F	45	19.8	53.2	0.39	1.08	H	.brown	5	NA	NA	Red	NA	NA	NA	5	22.43
2016-10-24	10	17.49	83.5	M	41.2	18.9	61.3	0.0164	1.13	H	white	NA	Y	1	Red	NA	NA	NA	5	22.62
2016-10-24	10	17.78	85.1	M	43.2	18.9	65	NA	0.8	H	White	NA	Y	1	Red	NA	NA	NA	5	23
2016-10-24	10	17.78	87.8	F	43.7	19.7	58.2	1.05	1.07	H	dark.brown	6	NA	NA	Red	NA	NA	NA	5	23
2016-10-24	10	17.84	91.9	M	45.5	18.9	69.5	0.024	1.24	H	white	NA	Y	1	Red	NA	NA	NA	5	22.91
2016-10-24	10	17.88	88.1	F	43.6	19.5	58	1.28	1.01	H	.brown	5	NA	NA	Red	NA	NA	NA	5	22.72
2016-10-24	10	17.92	84	M	42.7	18.9	65.3	NA	0.88	H	White	NA	Y	1	Red	NA	NA	NA	5	22.33
2016-10-24	10	18.05	88.2	F	43.7	19.1	55.7	1.03	0.76	H	dark.brown	6	NA	NA	Red	NA	NA	NA	5	21.95
2016-10-24	10	18.06	84.5	M	42	19.3	67.2	NA	0.73	H	White	NA	Y	1	Red	NA	NA	NA	5	21.76
2016-10-24	10	18.08	85.4	M	42.1	19	68	NA	0.76	H	White	NA	Y	1	Red	NA	NA	NA	5	21.57
2016-10-24	10	18.18	88.1	M	44.6	20.2	61.4	NA	1.23	H	White	NA	Y	1	Red	NA	NA	NA	5	21.47
2016-10-24	10	18.21	86.2	M	42.2	19.1	65.8	0.0161	0.88	H	white	NA	Y	1	Red	NA	NA	NA	5	21.19
2016-10-24	10	18.22	84.5	M	41.3	17.5	64.5	0.0114	0.83	H	white	NA	Y	1	Red	NA	NA	NA	5	20.9
2016-10-24	10	18.22	92.1	F	44	19.7	53	0.07	1.58	H	yellow	3	NA	NA	Red	NA	NA	NA	5	20.71
2016-10-24	10	18.36	89.5	F	44.1	19.9	59.9	1.31	1.02	H	dark.brown	6	NA	NA	Red	NA	NA	NA	5	20.52
2016-10-24	10	18.37	86.1	M	43.1	19.2	67	NA	0.85	H	White	NA	Y	1	Red	NA	NA	NA	5	20.33
2016-10-24	10	18.83	86.1	M	43.5	19.2	72.5	NA	0.79	H	White	NA	Y	1	Red	NA	NA	NA	5	20.23
2016-10-24	10	18.83	88.9	F	45.8	19.9	56.9	1.17	0.67	H	dark.brown	6	NA	NA	Red	NA	NA	NA	5	20.04
2016-10-24	10	18.96	89.8	F	44.1	20	56.9	0.1	0.83	H	yellow	3	NA	NA	Red	NA	NA	NA	5	19.85
2016-10-24	10	18.98	88.3	M	44.1	18.9	72	0.0397	1.28	H	white	NA	Y	1	Red	NA	NA	NA	5	19.57
2016-10-24	10	19.1	84.9	M	43.1	18.7	72.1	0.0256	0.74	H	white	NA	Y	1	Red	NA	NA	NA	5	19.57
2016-10-24	10	19.13	88.2	M	44.3	19.9	68.4	0.0221	1.13	H	white	NA	Y	1	Red	NA	NA	NA	5	19.76
2016-10-24	10	19.18	88	M	43.5	19.7	67.5	NA	0.93	H	White	NA	Y	1	Red	NA	NA	NA	5	20.04
2016-10-24	10	19.19	89.3	F	44.3	20	61.5	0.1	1.71	H	orange	4	NA	NA	Red	NA	NA	NA	5	20.14
2016-10-24	10	19.36	84.9	M	41.7	18.8	69.5	0.0235	1.21	H	white	NA	Y	1	Red	NA	NA	NA	5	20.04
2016-10-24	10	19.45	91.2	F	44	20	61.7	1.69	0.78	H	dark.brown	6	NA	NA	Red	NA	NA	NA	5	19.85
2016-10-24	10	19.77	90.5	M	46.3	19.7	68.9	NA	1.47	H	White	NA	Y	1	Red	NA	NA	NA	5	19.47
2016-10-24	10	19.91	87.5	M	44.2	19	71.9	0.0245	0.7	H	white	NA	Y	1	Red	NA	NA	NA	5	19.28
2016-10-24	10	20.17	85.4	M	43	19.1	72.4	0.03	0.95	H	white	NA	Y	1	Red	NA	NA	NA	5	19
2016-10-24	10	20.31	88	M	45.3	19	73.8	NA	0.62	H	White	NA	Y	1	Red	NA	NA	NA	5	18.9
2016-10-24	10	20.32	91.7	F	45.8	20.5	61.5	1.04	1.14	H	dark.brown	6	NA	NA	Red	NA	NA	NA	5	18.71
2016-10-24	10	20.71	89.5	F	45.9	20	63.9	1.37	0.96	H	dark.brown	6	NA	NA	Red	NA	NA	NA	5	18.62
2016-10-24	10	20.76	89.7	F	44.1	20.5	64.3	1.67	0.87	H	dark.brown	6	NA	NA	Red	NA	NA	NA	5	18.9
2016-10-24	10	20.79	88.1	M	44.2	20	73.6	0.0193	0.89	H	white	NA	Y	1	Red	NA	NA	NA	5	19.19
2016-10-24	10	20.88	91.9	F	44.8	20.5	58.2	0.07	1.45	H	yellow	3	NA	NA	Red	NA	NA	NA	5	19.47
2016-10-24	10	21.08	89.9	F	45.4	19.9	59.8	0.09	1.72	H	yellow	3	NA	NA	Red	NA	NA	NA	5	19.66
2016-10-24	10	21.15	89.5	M	44.9	19.9	77.3	0.0306	1.58	H	white	NA	Y	1	Red	NA	NA	NA	5	19.66
2016-10-24	10	21.23	90.1	M	45.2	19.9	71.3	0.0204	1.24	H	white	NA	Y	1	Red	NA	NA	NA	5	19.76
2016-10-24	10	21.25	93.6	F	47.3	21.1	60.8	1.29	1.26	H	dark.brown	6	NA	NA	Red	NA	NA	NA	5	19.66
2016-10-24	10	21.29	89.2	M	44.3	20.5	74.5	0.02	0.96	H	white	NA	Y	1	Red	NA	NA	NA	5	19.76
2016-10-24	10	21.38	91.8	F	46.3	20.9	65.1	0.87	1.44	H	dark.brown	6	NA	NA	Red	NA	NA	NA	5	19.85
2016-10-24	10	21.47	93.5	F	46.1	22.5	63.3	1.19	1.25	H	dark.brown	6	NA	NA	Red	NA	NA	NA	5	19.66
2016-10-24	10	21.63	88.1	M	43.1	19.6	76.2	0.0315	1.97	H	white	NA	Y	1	Red	NA	NA	NA	5	19.66
2016-10-24	10	21.78	88.7	M	45.2	20	75.1	0.0216	0.68	H	white	NA	Y	1	Red	NA	NA	NA	5	19.76
2016-10-24	10	21.78	90.72	F	42.9	20.7	61.2	1.78	0.9	H	dark.brown	6	NA	NA	Red	NA	NA	NA	5	19.95
2016-10-24	10	21.82	92.5	F	45.1	20.9	64.3	1.85	0.93	H	dark.brown	6	NA	NA	Red	NA	NA	NA	5	20.42
2016-10-24	10	21.85	88.5	M	44.9	19.7	75.5	0.0243	0.87	H	white	NA	Y	1	Red	NA	NA	NA	5	20.81
2016-10-24	10	21.88	89.5	M	45.6	21	71	NA	1.04	H	White	NA	Y	1	Red	NA	NA	NA	5	21.09
2016-10-24	10	21.93	89	M	44.2	19.7	73.7	NA	0.97	H	White	NA	Y	1	Red	NA	NA	NA	5	21.38
2016-10-24	10	21.98	88.5	M	45.4	20	80.3	NA	1.02	H	White	NA	Y	1	Red	NA	NA	NA	5	21.57
2016-10-24	10	22.1	87.9	M	45.2	21.6	74.1	NA	0.92	H	White	NA	Y	1	Red	NA	NA	NA	5	21.76
2016-10-24	10	22.13	92.9	F	47.3	20.8	61.5	1.1	1.39	H	dark.brown	6	NA	NA	Red	NA	NA	290	5	22.05
2016-10-24	10	22.5	90	M	46	20.5	72.3	NA	1.18	H	White	NA	Y	1	Red	NA	NA	NA	5	22.24
2016-10-24	10	22.59	88	M	45.5	20.3	76.3	NA	0.76	H	White	NA	Y	1	Red	NA	NA	NA	5	22.33
2016-10-24	10	22.6	89.9	M	45.6	20.1	75	0.028	1.29	H	white	NA	Y	1	Red	NA	NA	NA	5	22.24
2016-10-24	10	22.6	91.3	F	45.4	21.1	63	0.09	1.8	H	orange	4	NA	NA	Red	NA	NA	NA	5	21.95
2016-10-24	10	22.72	89.1	M	45.5	20	75.2	0.0272	1.09	H	white	NA	Y	1	Red	NA	NA	NA	5	22.33
2016-10-24	10	22.83	88.7	M	44.1	20.1	71.4	0.0266	1.42	H	white	NA	Y	1	Red	NA	NA	NA	5	22.81
2016-10-24	10	22.87	89.4	M	45.2	20.1	77.2	NA	1.03	H	White	NA	Y	1	Red	NA	NA	NA	5	23.2
2016-10-24	10	22.97	93.9	F	47.1	21.6	62.9	1.84	1.3	H	dark.brown	6	NA	NA	Red	NA	NA	NA	5	23.68
2016-10-24	10	22.99	94.4	M	48.1	21.4	70	0.0342	1.58	H	white	NA	Y	1	Red	NA	NA	NA	5	24.06
2016-10-24	10	23.15	85.7	M	43	20.5	79.5	NA	0.98	H	White	NA	Y	1	Red	NA	NA	NA	5	24.45
2016-10-24	10	23.26	90.1	M	45.4	19.7	78	NA	0.61	H	white	NA	Y	1	Red	NA	NA	NA	5	24.55
2016-10-24	10	23.37	94.5	M	45	21.5	68.9	NA	1.58	H	White	NA	Y	1	Red	NA	NA	NA	5	24.55
2016-10-24	10	23.42	90.5	M	46.1	20.7	76.3	0.0263	1.1	H	white	NA	Y	1	Red	NA	NA	NA	5	24.64
2016-10-24	10	23.48	91.1	M	46.8	20.9	76.1	0.017	0.98	H	white	NA	Y	1	Red	NA	NA	NA	5	24.35
2016-10-24	10	23.53	89.7	M	44	20.2	80.2	NA	0.98	H	white	NA	Y	1	Red	NA	NA	NA	5	24.35
2016-10-24	10	23.74	98	F	48.2	21.9	65.2	0.14	1.73	H	orange	4	NA	NA	Red	NA	NA	346	5	24.16
2016-10-24	10	23.79	92.1	M	47.2	21.2	75.9	NA	0.66	H	White	NA	Y	1	Red	NA	NA	NA	5	23.87
2016-10-24	10	23.81	88.1	M	45.2	20.1	78	0.0157	1.22	H	white	NA	Y	1	Red	NA	NA	NA	5	24.26
2016-10-24	10	23.9	95.4	F	47.8	21.8	64	1.71	0.97	H	dark.brown	6	NA	NA	Red	NA	NA	347	5	24.93
2016-10-24	10	23.91	95.3	F	48	21.7	62.1	0.04	1.06	H	yellow	3	NA	NA	Red	NA	NA	341	5	25.61
2016-10-24	10	24	92.9	M	48.3	20.1	78.8	NA	1.34	H	White	NA	Y	1	Red	NA	NA	NA	5	26.29
2016-10-24	10	24.08	94.24	F	47.24	21	68	1.71	0.68	H	dark.brown	6	NA	NA	Red	NA	NA	NA	5	26.68
2016-10-24	10	24.08	98	F	47.6	21.5	65.5	0.39	1.87	H	.brown	5	NA	NA	Red	NA	NA	NA	5	27.27
2016-10-24	10	24.12	89.1	M	45.7	19.5	83.5	0.0141	1.54	H	white	NA	Y	1	Red	NA	NA	NA	6	28.46
2016-10-24	10	24.3	91.5	M	45.2	21.9	77.3	NA	1.01	H	White	NA	Y	1	Red	NA	NA	NA	6	27.76
2016-10-24	10	24.45	96.4	F	48.9	21.5	66.7	0.08	0.83	H	yellow	3	NA	NA	Red	NA	NA	NA	6	27.08
2016-10-24	10	24.52	90.6	M	45.5	21.9	77.8	0.0336	1.08	H	white	NA	Y	1	Red	NA	NA	NA	6	26.49
2016-10-24	10	24.59	97.3	F	49.7	21.9	69.3	0.14	1.41	H	yellow	3	NA	NA	Red	NA	NA	NA	6	26.1
2016-10-24	10	24.86	91.4	M	45.9	21	85.6	0.0178	1.82	H	white	NA	Y	1	Red	NA	NA	369	6	25.71
2016-10-24	10	24.94	96.3	F	47.8	22.1	56.2	0.01	0.77	H	yellow	3	NA	NA	Red	NA	NA	354	6	25.51
2016-10-24	10	24.96	95.8	F	47.7	21.9	66.9	0.99	1.71	H	dark.brown	6	NA	NA	Red	NA	NA	NA	6	25.42
2016-10-24	10	25.11	91.5	M	46.7	20.3	79.2	0.0435	1.42	H	white	NA	Y	1	Red	NA	NA	NA	6	25.22
2016-10-24	10	25.15	92	M	46.5	21.2	78.1	0.0164	0.88	H	white	NA	Y	1	Red	NA	NA	NA	6	24.84
2016-10-24	10	25.15	98.9	F	49.2	22.7	65.3	1.33	1.55	H	dark.brown	6	NA	NA	Red	NA	NA	NA	6	24.45
2016-10-24	10	25.25	90.5	M	47.5	20.3	78.2	0.0329	1.67	H	white	NA	Y	1	Red	NA	NA	NA	6	23.97
2016-10-24	10	25.45	99.1	F	49.2	23	70.6	0.09	0.98	H	yellow	3	NA	NA	Red	NA	NA	357	6	23.58
2016-10-24	10	25.51	99.6	F	50.1	21.5	68.72	0.04	1.53	H	orange	4	NA	NA	Red	NA	NA	NA	6	23.2
2016-10-24	10	25.74	91.2	M	46.7	21.3	84.1	NA	1.21	H	White	NA	Y	1	Red	NA	NA	NA	6	22.81
2016-10-24	10	25.98	92.1	M	47	20.6	82.2	0.03	1.05	H	white	NA	Y	1	Red	NA	NA	NA	6	22.43
2016-10-24	10	26.07	93.1	M	46	20.6	82.1	0.0537	1.53	H	white	NA	Y	1	Red	NA	NA	NA	6	22.24
2016-10-24	10	26.14	91.3	M	47.1	20.5	83.3	0.0278	1.61	H	white	NA	Y	1	Red	NA	NA	NA	6	22.14
2016-10-24	10	26.21	96.3	F	47.7	21.9	69.9	1.79	0.99	H	dark.brown	6	NA	NA	Red	NA	NA	NA	6	22.14
2016-10-24	10	26.22	90.3	M	46.5	19.2	84	0.0326	1.49	H	white	NA	Y	1	Red	NA	NA	NA	6	22.05
2016-10-24	10	26.26	99.8	F	48.5	22.1	68.5	0.07	1.87	H	yellow	3	NA	NA	Red	NA	NA	NA	6	21.86
2016-10-24	10	26.32	90.1	M	46.3	20.9	82.5	NA	0.83	H	White	NA	Y	1	Red	NA	NA	NA	6	21.76
2016-10-24	10	26.32	95.3	M	51.1	20.1	82	NA	1.11	H	White	NA	Y	1	Red	NA	NA	NA	6	21.47
2016-10-24	10	26.37	94.5	M	47.3	21	82.1	NA	1.57	H	White	NA	Y	1	Red	NA	NA	365	6	21.28
2016-10-24	10	26.37	99.9	F	49.8	22.5	70.1	1.74	1.01	H	dark.brown	6	NA	NA	Red	NA	NA	NA	6	21
2016-10-24	10	26.45	91.1	F	50.2	22.3	66.9	0.1	1.13	H	yellow	3	NA	NA	Red	NA	NA	NA	6	20.81
2016-10-24	10	26.46	92.7	M	47.5	21	78.5	NA	1.15	H	White	NA	Y	1	Red	NA	NA	NA	6	20.52
2016-10-24	10	26.46	94.6	M	48.2	21.3	78	0.0371	1.35	H	white	NA	Y	1	Red	NA	NA	NA	6	20.33
2016-10-24	10	26.48	94.8	M	48.9	22.1	79.1	0.0633	0.91	H	white	NA	Y	1	Red	NA	NA	NA	6	20.23
2016-10-24	10	26.57	90.1	M	45.6	20.2	84.5	0.0237	1.72	H	white	NA	Y	1	Red	NA	NA	NA	6	20.62
2016-10-24	10	26.58	93.1	M	48	21.5	83	0.0397	1.29	H	white	NA	Y	1	Red	NA	NA	NA	6	22.33
2016-10-24	10	26.9	97.8	F	49.3	22.7	72.3	1.56	0.81	H	dark.brown	6	NA	NA	Red	NA	NA	NA	6	23.87
2016-10-24	10	27.08	99.9	F	51	22.7	71.8	0.1	1.1	H	yellow	3	NA	NA	Red	NA	NA	NA	6	23.1
2016-10-24	10	27.21	91.6	M	48.1	21.3	85.4	0.0296	1.47	H	white	NA	Y	1	Red	NA	NA	NA	6	22.81
2016-10-24	10	27.22	96.1	M	48.2	21	83	NA	1.04	H	White	NA	Y	1	Red	NA	NA	NA	6	22.24
2016-10-24	10	27.27	96.3	F	49.1	22.8	70.1	0.11	0.96	H	orange	4	NA	NA	Red	NA	NA	NA	6	22.24
2016-10-24	10	27.27	96.8	M	49.3	22.5	81.5	0.0323	1.03	H	white	NA	Y	1	Red	NA	NA	NA	6	22.33
2016-10-24	10	27.33	92	M	46.1	20.5	86.1	0.03	1.7	H	white	NA	Y	1	Red	NA	NA	NA	6	22.14
2016-10-24	10	27.4	94	M	46.7	20.5	83.5	NA	1.36	H	White	NA	Y	1	Red	NA	NA	NA	6	22.14
2016-10-24	10	27.41	95.1	M	46.5	21.5	75.5	0.0341	1.71	H	white	NA	Y	1	Red	NA	NA	NA	6	21.95
2016-10-24	10	27.51	95	M	48.3	22	84	NA	1.19	H	White	NA	Y	1	Red	NA	NA	NA	6	21.95
2016-10-24	10	27.51	100.9	F	49.3	23.1	67.1	0.19	1.75	H	orange	4	NA	NA	Red	NA	NA	NA	6	22.24
2016-10-24	10	27.73	99.8	F	48.7	21.5	71	0.23	2.13	H	orange	4	NA	NA	Red	NA	NA	NA	6	22.72
2016-10-24	10	27.77	99.1	F	48.9	22.7	66.5	0.12	2.02	H	orange	4	NA	NA	Red	NA	NA	NA	6	23.2
2016-10-24	10	27.78	101	F	51.1	21.2	66.2	1.59	1.45	H	dark.brown	6	NA	NA	Red	NA	NA	387	6	23.68
2016-10-24	10	27.85	99.24	F	49.24	22.25	66.24	1.6	1.45	H	dark.brown	6	NA	NA	Red	NA	NA	376	6	23.97
2016-10-24	10	27.87	94.5	M	48.4	22	88.1	0.0175	1.04	H	white	NA	Y	1	Red	NA	NA	391	6	24.55
2016-10-24	10	28.01	94.8	M	47.1	21.1	82.1	0.039	1.77	H	white	NA	Y	1	Red	NA	NA	NA	6	24.64
2016-10-24	10	28.09	93.4	M	48.6	21.1	84.6	NA	0.86	H	white	NA	Y	1	Red	NA	NA	NA	6	24.84
2016-10-24	10	28.25	93.8	M	47.9	21.9	86.7	0.0325	1.8	H	white	NA	Y	1	Red	NA	NA	NA	6	24.84
2016-10-24	10	28.31	99.8	F	50.3	23.5	71.8	1.74	1.29	H	dark.brown	6	NA	NA	Red	NA	NA	413	6	24.64
2016-10-24	10	28.36	100.2	F	51.8	23	71.3	2.08	1.14	H	dark.brown	6	NA	NA	Red	NA	NA	427	6	24.35
2016-10-24	10	28.58	102.9	F	51.2	22.5	73.4	0.07	2.07	H	yellow	3	NA	NA	Red	NA	NA	NA	6	24.35
2016-10-24	10	28.61	98.7	F	51.2	23.3	75.5	2.19	1.1	H	dark.brown	6	NA	NA	Red	NA	NA	NA	6	24.64
2016-10-24	10	28.62	91.3	M	46.5	22.1	83.2	0.0161	1.41	H	white	NA	Y	1	Red	NA	NA	NA	6	24.93
2016-10-24	10	28.65	95.6	M	49.7	21.9	84.3	NA	0.6	H	White	NA	Y	1	Red	NA	NA	NA	6	25.51
2016-10-24	10	28.76	98.3	M	49.2	22	86.7	NA	1.29	H	White	NA	Y	1	Red	NA	NA	409	6	25.9
2016-10-24	10	28.79	95	M	47.2	22	87.9	NA	1.16	H	White	NA	Y	1	Red	NA	NA	397	6	26.2
2016-10-24	10	29.07	96.1	M	48.2	20	88.2	0.0292	1.86	H	white	NA	Y	1	Red	NA	NA	NA	6	26.59
2016-10-24	10	29.17	95.3	M	49.5	21.7	84.6	NA	1.04	H	White	NA	Y	1	Red	NA	NA	NA	6	26.98
2016-10-24	10	29.43	93.8	M	47.6	22.1	86.9	0.0327	1.09	H	white	NA	Y	1	Red	NA	NA	NA	6	27.17
2016-10-24	10	29.46	94.5	M	48.7	21.5	83.6	0.0215	1.12	H	white	NA	Y	1	Red	NA	NA	NA	6	26.88
2016-10-24	10	29.49	93.1	M	46.3	21.4	89.5	0.0436	1.87	H	white	NA	Y	1	Red	NA	NA	NA	6	26.59
2016-10-24	10	29.5	92.8	M	46.7	21	83.5	0.0366	1.68	H	white	NA	Y	1	Red	NA	NA	NA	6	26.1
2016-10-24	10	29.68	93	M	47.8	21.1	86.1	0.0445	1.74	H	white	NA	Y	1	Red	NA	NA	NA	6	26
2016-10-24	10	29.73	92.1	M	47.7	22	88.1	0.0336	1.13	H	white	NA	Y	1	Red	NA	NA	NA	6	26.2
2016-10-24	10	29.8	95.1	M	48	22.1	86.4	0.0545	1.89	H	white	NA	Y	1	Red	NA	NA	NA	6	27.27
2016-10-24	10	29.82	94.7	M	48.3	22.4	86.3	NA	1.59	H	White	NA	Y	1	Red	NA	NA	NA	6	27.67
2016-10-24	10	29.9	95	M	49.7	23	82.1	NA	1.21	H	White	NA	Y	1	Red	NA	NA	NA	6	27.86
2016-10-24	10	29.9	95.7	M	49.8	21.8	89.7	0.0338	2.05	H	white	NA	Y	1	Red	NA	NA	NA	6	27.86
2016-10-24	10	30.04	95.9	M	48.3	22.2	89.9	NA	1.18	H	White	NA	Y	1	Red	NA	NA	NA	6	27.76
2016-10-24	10	30.11	93.2	M	48	22	85.1	0.0344	1.67	H	white	NA	Y	1	Red	NA	NA	NA	6	27.96
2016-10-24	10	30.15	98.5	M	49.6	22.1	85.6	0.024	1.26	H	white	NA	Y	1	Red	NA	NA	NA	6	27.57
2016-10-24	10	30.25	95	M	49.6	22.1	87.2	NA	1.33	H	white	NA	Y	1	Red	NA	NA	NA	6	27.08
2016-10-24	10	30.3	97.2	M	48.9	22.1	84.2	0.0358	1.12	H	white	NA	Y	1	Red	NA	NA	479	6	26.78
2016-10-24	10	30.35	97.9	M	49.2	22.9	89.9	NA	0.98	H	White	NA	Y	1	Red	NA	NA	NA	6	26.29
2016-10-24	10	30.38	101.2	F	52.8	22.9	71.7	0.08	1.57	H	orange	4	NA	NA	Red	NA	NA	NA	6	26.1
2016-10-24	10	30.4	95.6	M	49.1	22.9	85.1	NA	1.57	H	White	NA	Y	1	Red	NA	NA	NA	6	26
2016-10-24	10	30.5	95.2	M	48.5	21.9	87.9	0.0441	1.87	H	white	NA	Y	1	Red	NA	NA	NA	6	26
2016-10-24	10	30.58	97.3	M	49.2	22.5	93.7	0.0317	1.93	H	white	NA	Y	1	Red	NA	NA	NA	6	26.1
2016-10-24	10	30.58	102.8	M	51.4	22.1	71.4	0.51	2.58	H	white	NA	Y	1	Red	NA	NA	NA	6	26.1
2016-10-24	10	30.7	99.2	F	51.3	23.2	72.7	0.14	0.99	H	yellow	3	NA	NA	Red	NA	NA	NA	6	26
2016-10-24	10	30.75	102.3	F	50.6	22.5	75.2	NA	1.95	H	yellow	3	NA	NA	Red	NA	NA	NA	6	25.71
2016-10-24	10	30.88	97.8	M	49.5	22.3	88.7	NA	1.31	H	White	NA	Y	1	Red	NA	NA	411	6	25.51
2016-10-24	10	30.91	100.03	M	51.5	23	93.1	NA	0.98	H	White	NA	Y	1	Red	NA	NA	NA	6	25.32
2016-10-24	10	31.03	103.2	F	50.3	23	75.3	0.08	2.15	H	orange	4	NA	NA	Red	NA	NA	NA	6	25.03
2016-10-24	10	31.08	94.2	M	48	21.3	88.5	0.0391	2.12	H	white	NA	Y	1	Red	NA	NA	NA	6	24.84
2016-10-24	10	31.18	96.7	M	50	22.5	85.2	0.0285	1.33	H	white	NA	Y	1	Red	NA	NA	NA	6	24.64
2016-10-24	10	31.28	101.1	M	49.9	22.3	85.8	0.0541	2.15	H	white	NA	Y	1	Red	NA	NA	NA	6	24.55
2016-10-24	10	31.33	98	M	49.5	22.5	83.1	0.0372	1.29	H	white	NA	Y	1	Red	NA	NA	431	6	25.81
2016-10-24	10	31.45	101.5	F	51.2	23.1	72.7	0.13	2.44	H	orange	4	NA	NA	Red	NA	NA	NA	6	26.68
2016-10-24	10	31.48	97.1	M	50.3	22	89.1	NA	0.75	H	White	NA	Y	1	Red	NA	NA	437	6	26.68
2016-10-24	10	31.66	97.5	M	51.4	23	86.7	NA	1.13	H	White	NA	Y	1	Red	NA	NA	NA	6	26.88
2016-10-24	10	31.98	96.8	M	49.1	22.3	88.5	0.035	1.97	H	white	NA	Y	1	Red	NA	NA	NA	6	26.88
2016-10-24	10	31.98	98.1	M	51.3	22.1	91.9	0.027	2.23	H	white	NA	Y	1	Red	NA	NA	NA	6	26.98
2016-10-24	10	32.09	94.3	M	48.2	21.4	91.3	0.0574	1.91	H	white	NA	Y	1	Red	NA	NA	NA	6	27.17
2016-10-24	10	32.18	96.5	M	50.3	21.7	89.9	NA	0.92	H	White	NA	Y	1	Red	NA	NA	NA	6	27.27
2016-10-24	10	32.24	100.5	M	51.1	23.7	88.5	0.0336	1.49	H	white	NA	Y	1	Red	NA	NA	NA	6	27.17
2016-10-24	10	32.35	96	M	48.5	22.5	92.3	NA	1.3	H	White	NA	Y	1	Red	NA	NA	NA	6	26.98
2016-10-24	10	32.42	95	M	49.1	21.2	92.7	0.0403	1.87	H	white	NA	Y	1	Red	NA	NA	NA	6	26.59
2016-10-24	10	32.47	99.6	M	50.1	22.1	86.3	0.0281	2.18	H	white	NA	Y	1	Red	NA	NA	NA	6	26.49
2016-10-24	10	33.29	98.9	M	52.1	22.3	91.5	NA	1.12	H	White	NA	Y	1	Red	NA	NA	NA	6	26.88
2016-10-24	10	33.34	97.8	M	51	22.7	90.5	NA	1.33	H	White	NA	Y	1	Red	NA	NA	NA	6	27.47
2016-10-24	10	33.38	98.4	M	50.8	22.1	89	NA	1.14	H	White	NA	Y	1	Red	NA	NA	NA	6	27.67
2016-10-24	10	33.43	101	M	51.7	23.5	86.3	NA	0.96	H	White	NA	Y	1	Red	NA	NA	NA	6	27.76
2016-10-24	10	34.01	99.2	M	51.8	22.9	94.6	0.029	1.11	H	white	NA	Y	1	Red	NA	NA	426	6	27.96
2016-10-24	10	34.03	100.6	M	52.1	23.7	99.2	0.0422	1.87	H	white	NA	Y	1	Red	NA	NA	NA	6	27.76
2016-10-24	10	34.1	104.6	F	52.4	24	73.5	0.12	3.02	H	orange	4	NA	NA	Red	NA	NA	NA	6	27.76
2016-10-24	10	34.18	103.5	M	53.9	23.7	90.9	NA	1.29	H	White	NA	Y	1	Red	NA	NA	NA	6	27.67
2016-10-24	10	34.18	106.7	F	52.9	23.2	84.9	0.08	1.69	H	yellow	3	NA	NA	Red	NA	NA	NA	6	27.47
2016-10-24	10	34.2	99	M	50.5	22.4	90.4	0.034	2.26	H	white	NA	Y	1	Red	NA	NA	459	6	27.17
2016-10-24	10	34.52	96.3	M	51	23.1	97.2	NA	1.21	H	White	NA	Y	1	Red	NA	NA	NA	6	26.88
2016-10-24	10	34.81	106.2	F	52.9	23	82.1	2.44	1.53	H	dark.brown	6	NA	NA	Red	NA	NA	467	6	26.98
2016-10-24	10	34.9	109.5	F	53.3	24.3	74.3	0.1	1.02	H	orange	4	NA	NA	Red	NA	NA	NA	6	27.17
2016-10-24	10	34.92	99.3	M	51.6	22.3	91.3	NA	0.93	H	White	NA	Y	1	Red	NA	NA	417	6	27.57
2016-10-24	10	35.15	102.3	M	51.3	23.4	93.1	NA	1.15	H	White	NA	Y	1	Red	NA	NA	NA	6	27.76
2016-10-24	10	35.32	109.1	M	57	24.7	99.9	NA	1.9	H	White	NA	Y	1	Red	NA	NA	NA	6	27.76
2016-10-24	10	35.41	98.1	M	49.9	22.3	91.6	0.0495	2.37	H	white	NA	Y	1	Red	NA	NA	NA	6	27.57
2016-10-24	10	35.48	NA	M	NA	NA	93.2	NA	1.24	H	White	NA	Y	1	Red	NA	NA	NA	6	27.57
2016-10-24	10	35.7	108.1	F	55.1	24.5	81.5	0.11	1.13	H	orange	4	NA	NA	Red	NA	NA	425	6	27.47
2016-10-24	10	35.77	100.05	M	50.8	23.2	96.5	NA	0.87	H	White	NA	Y	1	Red	NA	NA	NA	6	27.08
2016-10-24	10	36.03	98	M	51.3	24.2	93.7	NA	1.21	H	White	NA	Y	1	Red	NA	NA	NA	6	26.78
2016-10-24	10	36.48	106.5	F	54.4	24.5	78.6	0.09	1.84	H	yellow	3	NA	NA	Red	NA	NA	NA	6	26.49
2016-10-24	10	36.66	98.81	M	51.3	24	98.7	NA	0.92	H	White	NA	Y	1	Red	NA	NA	NA	6	26.29
2016-10-24	10	36.68	98.2	M	50.5	23.4	95.7	NA	1.31	H	White	NA	Y	1	Red	NA	NA	NA	6	26.39
2016-10-24	10	36.82	104.5	M	55.6	24.5	81	0.0351	1.82	H	white	NA	Y	1	Red	NA	NA	NA	6	26.68
2016-10-24	10	37.15	102.7	M	51.6	22.8	96.1	0.0271	1.2	H	white	NA	Y	1	Red	NA	NA	NA	6	27.08
2016-10-24	10	37.55	99.6	M	52.1	24	94.7	NA	1.55	H	White	NA	Y	1	Red	NA	NA	NA	6	27.27
2016-10-24	10	37.6	100.3	M	52.4	23.2	98.1	0.0399	2.51	H	white	NA	Y	1	Red	NA	NA	NA	6	27.67
2016-10-24	10	37.96	108.1	M	57.7	24.7	89	NA	1.41	H	White	NA	Y	1	Red	NA	NA	NA	6	27.67
2016-10-24	10	38.08	101.1	M	52.6	23.6	99	0.0356	1.3	H	white	NA	Y	1	Red	NA	NA	NA	6	27.47
2016-10-24	10	38.52	96.7	M	50.1	22.9	98.7	0.0351	2.49	H	white	NA	Y	1	Red	NA	NA	NA	6	27.17
2016-10-24	10	38.58	102.4	M	52.3	23.5	95.6	0.0614	2.49	H	white	NA	Y	1	Red	NA	NA	NA	6	26.98
2016-10-24	10	38.76	110.5	F	54.9	25.2	79.9	0.14	2.76	H	orange	4	NA	NA	Red	NA	NA	420	6	26.68
2016-10-24	10	39.05	97.3	M	52.1	23.8	95.1	0.0351	1.64	H	white	NA	Y	1	Red	NA	NA	NA	6	26.49
2016-10-24	10	39.52	108.1	M	54.6	23.8	93.6	0.037	2.6	H	white	NA	Y	1	Red	NA	NA	NA	6	26.29
2016-10-24	10	39.55	99.2	M	50.4	24.6	99.1	0.0487	2.42	H	white	NA	Y	1	Red	NA	NA	NA	6	26.29
2016-10-24	10	40.01	101.9	M	52.3	23.4	94.1	0.0432	2.27	H	white	NA	Y	1	Red	NA	NA	NA	6	26.59
2016-10-24	10	40.14	NA	M	NA	24.8	102.1	0.0502	1.23	H	white	NA	Y	1	Red	NA	NA	NA	6	27.08
2016-10-24	10	40.16	113.2	F	56.7	24.9	82.3	0.14	1.94	H	yellow	3	NA	NA	Red	NA	NA	491	6	27.67
2016-10-24	10	41.15	102.3	M	55.1	24.2	99.8	NA	1.34	H	White	NA	Y	1	Red	NA	NA	NA	6	27.96
2016-10-24	10	44.32	103.1	M	53.9	25.1	106.9	0.0455	2.82	H	white	NA	Y	1	Red	NA	NA	NA	6	28.26
2016-10-24	10	44.96	114.2	F	54.8	25.9	86.7	0.27	1.33	H	brown	5	NA	NA	Red	NA	NA	NA	6	28.75
2016-10-24	10	46.89	117.4	F	58.3	26.1	83.4	0.13	1.66	H	White	2	NA	NA	Red	NA	NA	527	6	28.75
2016-10-24	10	47.35	106.1	M	54.9	25.2	117.4	0.0519	2.85	H	white	NA	Y	1	Red	NA	NA	NA	6	28.66
2016-10-24	10	47.93	106.7	M	56	24.5	104.9	NA	2.03	H	White	NA	Y	1	Red	NA	NA	NA	6	28.36
2016-10-24	10	48.61	109.7	M	57.9	25.1	110.3	0.0743	2.85	H	white	NA	Y	1	Red	NA	NA	NA	6	28.06
2016-10-24	10	50.23	110.8	M	56.7	25.2	109.82	NA	0.76	H	White	NA	Y	1	Red	NA	NA	NA	6	27.76
2016-10-24	10	52.37	NA	F	61.1	27.5	89.7	0.23	2.78	H	yellow	3	NA	NA	Red	NA	NA	NA	6	27.76
2016-10-24	10	54.21	122.3	F	62.4	27.9	99.2	0.2	2.45	H	yellow	3	NA	NA	Red	NA	NA	589	6	27.96
2016-11-25	11	15.17	83.24	F	40.03	18	47.14	0.06	0.77	H	yellow	2	NA	NA	Red	1	2.67	NA	6	28.56
2016-11-25	11	17.39	88.76	M	44.03	18.06	67.04	NA	1.41	H	white	NA	Y	1	Red	0.67	2.33	NA	6	29.55
2016-11-25	11	17.49	88.56	M	44.13	18.32	67.81	NA	1.26	H	white	NA	Y	1	Red	1.33	2.33	NA	6	30.15
2016-11-25	11	17.62	87.04	F	42.03	19.13	53.97	0.69	0.76	H	dark.brown	6	NA	NA	Red	1.67	3	NA	6	30.46
2016-11-25	11	17.77	86.12	M	41.5	16.82	63.1	NA	0.82	H	white	NA	Y	1	Red	1.67	3	NA	6	30.66
2016-11-25	11	18.19	91.56	M	45.97	18.92	62.18	NA	0.43	H	white	NA	Y	1	Red	1	2	NA	6	30.15
2016-11-25	11	18.36	88.95	M	45.24	18.97	66.78	NA	1.35	H	white	NA	Y	1	Red	1.33	2.33	NA	6	29.65
2016-11-25	11	19.16	89.92	M	44.13	19.76	63.75	NA	1.3	H	white	NA	Y	1	Red	1.33	1.67	NA	6	29.05
2016-11-25	11	19.26	85.96	M	44.13	18.14	70.04	NA	0.59	H	white	NA	Y	1	Red	NA	NA	NA	6	28.66
2016-11-25	11	19.42	89.96	M	44.13	19.1	68.75	NA	1.39	H	white	NA	Y	1	Red	NA	NA	NA	6	28.26
2016-11-25	11	19.57	83.64	M	42.12	18.96	69.13	NA	1.26	H	white	NA	Y	1	Red	NA	NA	NA	6	28.26
2016-11-25	11	19.87	89.05	M	44.72	19.57	64.73	NA	1.44	H	white	NA	Y	1	Red	NA	NA	NA	6	28.66
2016-11-25	11	19.92	91.56	M	45.77	19.23	68.14	NA	1.37	H	white	NA	Y	1	Red	NA	NA	NA	6	29.55
2016-11-25	11	20.26	92.97	F	44.1	20.17	61.56	0.04	0.92	H	yellow	2	NA	NA	Red	NA	NA	NA	6	30.56
2016-11-25	11	20.72	89.13	M	44.12	20.14	70.1	NA	1.11	H	white	NA	Y	1	Red	NA	NA	NA	6	31.27
2016-11-25	11	20.79	90.06	M	46.12	19.13	67.12	NA	1.52	H	white	NA	Y	1	Red	NA	NA	NA	6	31.68
2016-11-25	11	21.08	84.57	M	43.04	18.14	71.43	NA	1.47	H	white	NA	Y	1	Red	NA	NA	NA	6	31.88
2016-11-25	11	21.18	91.04	F	45.13	21.03	63.76	0.05	1.23	H	yellow	2	NA	NA	Red	NA	NA	NA	6	31.68
2016-11-25	11	21.18	91.42	F	45.04	19.97	58.99	0.99	1.39	H	dark.brown	6	NA	NA	Red	NA	NA	NA	6	31.37
2016-11-25	11	21.22	92.1	F	45.04	20.04	58.04	0.05	1.24	H	yellow	2	NA	NA	Red	NA	NA	NA	6	31.17
2016-11-25	11	21.52	91.76	F	44.97	19.14	60.97	0.12	1.63	H	yellow	5	NA	NA	Red	NA	NA	NA	6	30.86
2016-11-25	11	21.53	93.51	M	47.26	20.03	NA	NA	1.5	H	white	NA	Y	1	Red	NA	NA	NA	6	30.56
2016-11-25	11	21.77	90.04	M	46.57	19.72	73	NA	1.19	H	white	NA	Y	1	Red	NA	NA	NA	6	29.85
2016-11-25	11	22.33	97.46	F	46.13	20.86	52.16	0.09	1.86	H	yellow	2	NA	NA	Red	NA	NA	NA	6	29.95
2016-11-25	11	23.25	93.14	M	47.75	19.99	75.65	NA	1.34	H	white	NA	Y	1	Red	NA	NA	NA	6	29.35
2016-11-25	11	23.72	89.94	M	44.76	20.03	72.31	NA	1.87	H	white	NA	Y	1	Red	NA	NA	NA	6	28.85
2016-11-25	11	23.75	99.13	M	50.09	19.24	73.55	NA	1.44	H	white	NA	Y	1	Red	NA	NA	NA	6	28.66
2016-11-25	11	24.12	91.76	M	46.53	21.01	75.13	NA	0.79	H	white	NA	Y	1	Red	NA	NA	NA	6	28.16
2016-11-25	11	24.2	93.96	F	46.13	20.96	64.57	0.04	2.26	H	white	2	NA	NA	Red	NA	NA	NA	6	27.86
2016-11-25	11	24.23	91.76	M	45.86	19.87	75.57	NA	0.85	H	white	NA	Y	1	Red	NA	NA	NA	6	27.47
2016-11-25	11	24.61	96.13	M	49.1	20.92	72.64	NA	1.22	H	white	NA	Y	1	Red	NA	NA	NA	6	27.08
2016-11-25	11	24.74	97.56	F	48.57	21.04	67.13	0.18	1.47	H	yellow	3	NA	NA	Red	NA	NA	NA	6	26.68
2016-11-25	11	25.27	92.14	M	45.67	20.03	79.95	NA	0.82	H	white	NA	Y	1	Red	NA	NA	NA	6	26.29
2016-11-25	11	25.43	91.76	M	46.13	20.56	79.13	NA	1.48	H	white	NA	Y	1	Red	NA	NA	NA	6	26
2016-11-25	11	25.44	99.13	F	48.65	21.86	63.12	0.06	1.58	H	white	2	NA	NA	Red	NA	NA	NA	6	26
2016-11-25	11	25.71	97.03	M	49.1	21.56	80.06	NA	1.75	H	white	NA	Y	1	Red	NA	NA	321	6	26.49
2016-11-25	11	25.73	99.1	F	47.96	21.13	63.76	0.15	1.98	H	orange	4	NA	NA	Red	NA	NA	NA	6	27.17
2016-11-25	11	25.82	99.67	F	48.53	22.16	66.53	0.07	1.33	H	yellow	2	NA	NA	Red	NA	NA	349	6	28.06
2016-11-25	11	26.02	91.04	M	45.12	20.64	79.31	NA	1.38	H	white	NA	Y	1	Red	NA	NA	358	6	28.85
2016-11-25	11	27.03	101.12	M	51.03	22.14	76.95	NA	1.94	H	white	NA	Y	1	Red	NA	NA	354	6	28.95
2016-11-25	11	27.04	94.2	M	46.53	20.32	84.12	NA	1.5	H	white	NA	Y	1	Red	NA	NA	309	6	29.45
2016-11-25	11	27.06	101.52	F	49.76	21.56	70.03	0.09	1	H	yellow	2	NA	NA	Red	NA	NA	318	6	28.95
2016-11-25	11	27.11	99.57	F	49.56	22.14	71.58	0.13	1.24	H	yellow	3	NA	NA	Red	NA	NA	378	6	28.36
2016-11-25	11	27.28	95.04	M	49.62	22.14	73.1	NA	1.74	H	white	NA	Y	1	Red	NA	NA	327	6	27.76
2016-11-25	11	27.85	101.03	M	50.56	21.94	77.56	NA	2.21	H	white	NA	Y	1	Red	NA	NA	341	6	27.27
2016-11-25	11	27.91	99.14	F	49.57	22.03	78.14	0.06	0.13	H	yellow	2	NA	NA	Red	NA	NA	407	6	26.78
2016-11-25	11	28.45	94.62	M	47.14	21.42	86.13	NA	1.82	H	white	NA	Y	1	Red	NA	NA	361	6	26.78
2016-11-25	11	28.71	89.95	M	46.13	20.05	NA	NA	1.42	H	white	NA	Y	1	Red	NA	NA	291	6	27.27
2016-11-25	11	28.81	101.56	F	51.04	23.1	71.05	0.08	1.29	H	yellow	2	NA	NA	Red	NA	NA	421	6	28.06
2016-11-25	11	29	98.52	M	52.12	24.13	70.53	NA	1.67	H	white	NA	Y	1	Red	NA	NA	331	6	29.05
2016-11-25	11	29.04	99.36	F	50.07	21.13	70.08	0.19	1.71	H	yellow	3	NA	NA	Red	NA	NA	321	6	29.75
2016-11-25	11	29.05	95.03	M	48.56	21.43	89.91	NA	1.24	H	white	NA	Y	1	Red	NA	NA	301	6	30.05
2016-11-25	11	29.2	96.79	M	49.98	22.14	79.01	NA	1.91	H	white	NA	Y	1	Red	NA	NA	449	6	29.35
2016-11-25	11	29.79	100.04	F	48.16	23.04	72.41	0.1	1.03	H	yellow	2	NA	NA	Red	NA	NA	347	6	28.66
2016-11-25	11	30.27	97.96	M	49.95	22.14	85.06	NA	1.1	H	white	NA	Y	1	Red	NA	NA	497	6	28.06
2016-11-25	11	30.82	96.12	M	48.1	21.97	72.56	NA	1.24	H	white	NA	Y	1	Red	NA	NA	374	6	27.57
2016-11-25	11	31.04	102.45	F	51.03	21	74.03	0.09	1.65	H	yellow	2	NA	NA	Red	NA	NA	401	6	27.17
2016-11-25	11	31.12	94.63	M	47.81	21.98	89.13	NA	1.83	H	white	NA	Y	1	Red	NA	NA	531	6	26.88
2016-11-25	11	32.05	96.57	M	47.14	21.83	85.56	NA	1.87	H	white	NA	Y	1	Red	NA	NA	395	6	26.98
2016-11-25	11	32.06	96.53	M	50.01	22.52	86.78	NA	1.14	H	white	NA	Y	1	Red	NA	NA	417	6	27.47
2016-11-25	11	32.09	97.56	M	49.42	21.07	92.41	NA	1.68	H	white	NA	Y	1	Red	NA	NA	387	6	28.16
2016-11-25	11	32.2	95.03	M	50.14	21.86	88.1	NA	2.19	H	white	NA	Y	1	Red	NA	NA	439	6	29.35
2016-11-25	11	32.34	96.79	M	49.64	21.92	94.1	NA	1.84	H	white	NA	Y	1	Red	NA	NA	554	6	30.15
2016-11-25	11	32.63	96.14	M	50.04	22.87	NA	NA	1.89	H	white	NA	Y	1	Red	NA	NA	414	6	30.56
2016-11-25	11	32.75	103.52	F	52.14	22.97	72.31	0.11	1.72	H	yellow	2	NA	NA	Red	NA	NA	437	6	30.36
2016-11-25	11	32.96	98.64	M	51.46	22.96	87.14	NA	0.85	H	white	NA	Y	1	Red	NA	NA	379	6	29.95
2016-11-25	11	33.53	98.02	M	49.14	22	91.13	NA	2.15	H	white	NA	Y	1	Red	NA	NA	412	6	29.75
2016-11-25	11	36.18	98.14	M	49.96	22	95.1	NA	2.09	H	white	NA	Y	1	Red	NA	NA	446	6	29.45
2016-11-25	11	36.22	99.98	M	50.05	22.31	92.56	NA	0.82	H	white	NA	Y	1	Red	NA	NA	423	6	29.35
2016-11-25	11	36.41	111.03	F	56.96	24.56	78.13	0.14	2.95	H	yellow	2	NA	NA	Red	NA	NA	552	6	29.15
2016-11-25	11	36.55	107.86	F	54.13	24.1	73.86	0.13	1.55	H	yellow	2	NA	NA	Red	NA	NA	545	6	29.05
2016-11-25	11	37.26	109.01	M	54.86	24.18	91.82	NA	1.91	H	white	NA	Y	1	Red	NA	NA	479	6	29.05
2016-11-25	11	37.34	100.03	M	52.12	23.13	99.98	NA	1.42	H	white	NA	Y	1	Red	NA	NA	573	6	29.45
2016-11-25	11	37.54	110.04	F	55.07	24.18	78.14	0.12	1.83	H	yellow	2	NA	NA	Red	NA	NA	451	6	29.55
2016-11-25	11	37.66	105.96	M	54.61	24.14	94.53	NA	2.4	H	white	NA	Y	1	Red	NA	NA	446	6	28.56
2016-11-25	11	38.68	101.04	M	50.56	23.08	95.57	NA	2.43	H	white	NA	Y	1	Red	NA	NA	472	6	27.76
2016-11-25	11	38.87	108.13	M	55.56	25.03	84.92	NA	2.47	H	white	NA	Y	1	Red	NA	NA	453	6	26.78
2016-11-25	11	39.64	107.97	M	55.32	24.18	92.14	NA	2.9	H	white	NA	Y	1	Red	NA	NA	467	6	26.1
2016-11-25	11	40.08	111.8	F	56.14	24.16	83.97	0.12	3.14	H	yellow	2	NA	NA	Red	NA	NA	564	6	25.71
2016-11-25	11	43.1	105.12	M	54.83	24.13	101.02	NA	1.12	H	white	NA	Y	1	Red	NA	NA	523	6	25.51
2016-11-25	11	43.14	103.78	M	53.12	23.86	102.62	NA	2.31	H	white	NA	Y	1	Red	NA	NA	502	6	25.32
2016-11-25	11	44.23	116.32	F	59.14	23.12	84.32	0.15	1.59	H	yellow	2	NA	NA	Red	NA	NA	589	6	24.93
2016-11-25	11	44.24	107.35	M	52.14	25.1	102.86	NA	2.39	H	white	NA	Y	1	Red	NA	NA	471	6	24.84
2016-11-25	11	44.56	112.46	M	57.83	25.9	79.95	NA	2.91	H	white	NA	Y	1	Red	NA	NA	489	6	25.03
2016-11-25	11	44.66	110.57	F	57.12	25.03	88.04	0.12	2.28	H	yellow	2	NA	NA	Red	NA	NA	579	6	25.22
2016-11-25	11	50.96	121.57	F	61.45	26.86	91.14	0.12	3.3	H	yellow	2	NA	NA	Red	NA	NA	591	6	25.42
2016-11-25	11	52.04	118.62	F	61.76	27.04	88.23	0.15	4	H	yellow	2	NA	NA	Red	NA	NA	597	6	25.61
2016-11-25	11	55.54	121.97	F	62.03	27.96	91.14	0.22	2.55	H	yellow	2	NA	NA	Red	NA	NA	610	6	25.81
2016-12-25	12	16.46	87.3	M	44.97	19.94	65.83	0.01	0.95	H	white	NA	Y	1	Red	0.67	1.67	NA	6	25.81
2016-12-25	12	17.41	89.59	F	43.46	19.07	54.56	0.03	0.99	H	white	7	NA	NA	Red	1	1.33	NA	6	25.81
2016-12-25	12	18.62	88.54	M	45.98	20.81	62.3	0.01	1.29	H	white	NA	Y	1	Red	0.67	2.33	NA	6	25.9
2016-12-25	12	19.6	94.08	F	46.56	20.77	56.22	0.03	1.81	H	white	7	NA	NA	Red	0.67	1.67	NA	6	25.9
2016-12-25	12	20	88.28	F	44.87	20.6	63.6	0.08	1.14	H	white	7	NA	NA	Red	0.67	2	NA	6	25.9
2016-12-25	12	20.3	93.26	M	47.9	19.57	70.98	0.01	1.43	H	white	NA	Y	1	Red	0.33	2.33	NA	6	25.9
2016-12-25	12	20.47	93.15	F	46.2	21.09	60.22	0.05	0.92	H	white	7	NA	NA	Red	1.33	1.33	NA	6	25.9
2016-12-25	12	20.51	91.57	M	44.7	19.51	67.16	0.01	1.36	H	white	NA	Y	1	Red	1	1.67	NA	6	26
2016-12-25	12	21.06	90.82	M	46.98	19.34	69.11	0.01	1.33	H	white	NA	Y	1	Red	NA	NA	NA	6	26.2
2016-12-25	12	21.99	93.85	F	45.12	20.38	63.49	0.45	1.62	H	.brown	5	NA	NA	Red	NA	NA	NA	6	26.68
[truncated: 2,319 more rows]

## Sheet: CPUE
Month	CPUE1	CPUE2	Female	Male	Traps	days
1	0.33	0.67	1	2	1	3
1	0	1.33	0	4	1	3
1	0.67	1	2	3	1	3
1	1	0.33	3	1	1	3
1	0	0.67	0	2	1	3
1	0	0.67	0	2	1	3
1	0.33	0.67	1	2	1	3
1	0.33	0.33	1	1	1	3
2	1.67	1	5	3	1	3
2	2.33	2.33	7	7	1	3
2	1.67	1.33	5	4	1	3
2	2.67	1.67	8	5	1	3
2	2.33	1.67	7	5	1	3
2	2	2	6	6	1	3
2	1.33	2.33	4	7	1	3
2	2	1.33	6	4	1	3
3	13.5	8.5	27	17	1	2
3	10.5	10.5	21	21	1	2
3	9	10.5	18	21	1	2
3	8	10	16	20	1	2
3	11	8.5	22	17	1	2
3	8	9.5	16	19	1	2
3	8.5	7	17	14	1	2
3	9.5	8	19	16	1	2
4	6.5	6	13	12	1	2
4	5	5.5	10	11	1	2
4	4.5	5	9	10	1	2
4	7	7	14	14	1	2
4	5.5	5.5	11	11	1	2
4	5.5	6.5	11	13	1	2
4	6	6	12	12	1	2
4	7	7	14	14	1	2
5	8.5	5	17	10	1	2
5	7	6	14	12	1	2
5	6.5	7	13	14	1	2
5	8	8.5	16	17	1	2
5	7.5	6.5	15	13	1	2
5	7	5	14	10	1	2
5	7	7	14	14	1	2
5	7.5	5.5	15	11	1	2
6	15	13	15	13	1	1
6	17	10	17	10	1	1
6	12	11	12	11	1	1
6	11	19	11	19	1	1
6	19	14	19	14	1	1
6	15	11	15	11	1	1
6	18	15	18	15	1	1
6	20	18	20	18	1	1
7	21	15	21	15	1	1
7	17	11	17	11	1	1
7	19	14	19	14	1	1
7	15	15	15	15	1	1
7	24	13	24	13	1	1
7	17	15	17	15	1	1
7	19	16	19	16	1	1
7	15	20	15	20	1	1
8	17	8	17	8	1	1
8	20	8	20	8	1	1
8	16	9	16	9	1	1
8	17	5	17	5	1	1
8	19	10	19	10	1	1
8	17	8	17	8	1	1
8	18	7	18	7	1	1
8	16	9	16	9	1	1
9	9	7	9	7	1	1
9	7	10	7	10	1	1
9	12	6	12	6	1	1
9	11	8	11	8	1	1
9	8	7	8	7	1	1
9	10	7	10	7	1	1
9	11	8	11	8	1	1
9	13	7	13	7	1	1
10	5.5	11.5	11	23	1	2
10	5	13	10	26	1	2
10	4.5	12	9	24	1	2
10	4	12.5	8	25	1	2
10	4.5	10.5	9	21	1	2
10	5	11.5	10	23	1	2
10	5.5	9.5	11	19	1	2
10	5	12.5	10	25	1	2
11	1	2.67	3	8	1	3
11	0.67	2.33	2	7	1	3
11	1.33	2.33	4	7	1	3
11	1.67	3	5	9	1	3
11	1.67	3	5	9	1	3
11	1	2	3	6	1	3
11	1.33	2.33	4	7	1	3
11	1.33	1.67	4	5	1	3
12	0.67	1.67	2	5	1	3
12	1	1.33	3	4	1	3
12	0.67	2.33	2	7	1	3
12	0.67	1.67	2	5	1	3
12	0.67	2	2	6	1	3
12	0.33	2.33	1	7	1	3
12	1.33	1.33	4	4	1	3
12	1	1.67	3	5	1	3

## Sheet: sex ratio
Month	Frequency	Sex
1	8	Female
2	48	Female
3	156	Female
4	94	Female
5	118	Female
6	127	Female
7	147	Female
8	106	Female
9	81	Female
10	78	Female
11	30	Female
12	19	Female
1	17	Male
2	41	Male
3	145	Male
4	97	Male
5	98	Male
6	111	Male
7	119	Male
8	64	Male
9	60	Male
10	186	Male
11	58	Male
12	43	Male

## Sheet: total temperature
Month	Temperature
1	9.37
1	9.28
1	9.08
1	8.98
1	8.78
1	8.98
1	9.37
1	9.67
1	10.46
1	10.55
1	10.65
1	10.26
1	9.87
1	9.67
1	9.37
1	9.08
1	8.88
1	8.88
1	9.97
1	10.85
1	10.46
1	10.46
1	10.36
1	10.26
1	10.16
1	10.06
1	10.06
1	9.97
1	9.87
1	10.16
1	10.55
1	11.24
1	11.33
1	11.24
1	11.14
1	11.04
1	11.04
1	10.94
1	10.85
1	10.85
1	10.85
1	10.85
1	10.94
1	11.04
1	11.04
1	11.04
1	10.94
1	10.94
1	10.85
1	10.75
1	10.55
1	10.46
1	10.26
1	10.06
1	9.97
1	9.87
1	9.67
1	9.47
1	9.37
1	9.08
1	8.88
1	8.78
1	8.48
1	8.28
1	8.18
1	8.18
1	7.98
1	7.98
1	7.98
1	7.78
1	7.68
1	7.58
1	7.38
1	7.28
1	7.18
1	7.08
1	6.98
1	7.38
1	8.68
1	9.57
1	9.28
1	9.18
1	9.08
1	8.68
1	8.58
1	8.38
1	8.28
1	8.18
1	8.18
1	8.78
1	10.26
1	11.63
1	11.53
1	10.85
1	10.46
1	10.06
1	9.77
1	9.57
1	9.28
1	9.08
1	8.88
1	8.88
1	9.47
1	9.87
1	9.87
1	9.67
1	9.57
1	9.47
1	9.37
1	9.08
1	8.88
1	8.68
1	8.58
1	8.48
1	8.38
1	8.48
1	8.38
1	8.18
1	8.08
1	7.88
1	7.68
1	7.58
1	7.48
1	7.38
1	7.18
1	7.38
1	7.58
1	7.78
1	7.88
1	7.88
1	7.78
1	7.78
1	7.58
1	7.48
1	7.38
1	7.18
1	7.18
1	7.38
1	8.08
1	8.68
1	10.06
1	9.97
1	9.47
1	9.08
1	8.78
1	8.48
1	8.18
1	7.88
1	7.68
1	8.08
1	9.28
1	9.87
1	9.97
1	9.87
1	9.47
1	9.37
1	9.47
1	9.28
1	9.08
1	8.68
1	8.48
1	8.68
1	9.08
1	9.28
1	9.28
1	8.88
1	8.58
1	8.48
1	8.28
1	8.08
1	7.78
1	7.58
1	7.48
1	7.78
1	8.28
1	8.48
1	8.58
1	8.48
1	8.08
1	7.78
1	7.48
1	6.98
1	6.57
1	6.17
1	5.76
1	6.47
1	7.98
1	8.58
1	8.48
1	8.48
1	8.18
1	7.88
1	7.78
1	7.58
1	7.38
1	7.18
1	7.08
1	7.58
1	8.98
1	9.57
1	9.77
1	9.57
1	9.08
1	8.88
1	8.68
1	8.58
1	8.38
1	8.28
1	8.08
1	7.98
1	8.18
1	8.68
1	8.68
1	8.58
1	8.38
1	8.18
1	7.98
1	7.68
1	7.38
1	7.08
1	6.78
1	6.88
1	7.48
1	7.88
1	7.98
1	7.88
1	7.88
1	7.78
1	7.48
1	6.98
1	6.67
1	6.37
1	6.17
1	6.47
1	7.98
1	9.08
1	9.18
1	8.98
1	8.58
1	8.08
1	7.78
1	7.28
1	6.88
1	6.47
1	6.47
1	6.88
1	7.78
1	8.68
1	8.88
1	8.58
1	8.18
1	7.88
1	7.58
1	7.28
1	6.88
1	6.67
1	6.57
1	7.48
1	7.88
1	9.08
1	9.37
1	8.98
1	8.58
1	8.28
1	7.98
1	7.68
1	7.38
1	7.28
1	7.18
1	7.58
1	8.28
1	10.16
1	10.94
1	10.16
1	9.67
1	9.28
1	8.88
1	8.68
1	8.38
1	7.98
1	7.68
1	8.08
1	8.58
1	8.78
1	8.88
1	8.68
1	8.58
1	8.38
1	8.18
1	8.08
1	7.88
1	7.48
1	7.38
1	8.08
1	9.08
1	9.67
1	9.67
1	9.47
1	9.18
1	8.98
1	8.68
1	8.48
1	8.18
1	7.98
1	7.88
1	8.48
1	9.77
1	10.46
1	11.04
1	10.94
1	10.85
1	10.75
1	10.65
1	10.55
1	10.46
1	10.26
1	10.16
1	10.26
1	10.36
1	10.36
1	10.36
1	10.16
1	10.06
1	9.97
1	9.87
1	9.77
1	9.67
1	9.57
1	9.57
1	9.57
1	9.67
1	9.77
1	9.97
1	9.87
1	9.57
1	9.28
1	9.08
1	8.78
1	8.58
1	8.28
1	8.08
1	7.98
1	8.18
1	8.48
1	8.68
1	8.68
1	8.48
1	8.08
1	7.78
1	7.38
1	7.08
1	6.47
1	6.27
1	6.78
1	7.98
1	8.58
1	8.38
1	7.88
1	7.58
1	7.18
1	6.67
1	6.37
1	6.17
1	5.96
1	5.76
1	5.76
1	5.66
1	5.45
1	5.35
1	5.04
1	4.83
1	4.62
2	4.42
2	4.1
2	3.68
2	3.37
2	3.26
2	3.37
2	3.37
2	3.26
2	3.37
2	3.16
2	2.94
2	2.94
2	2.84
2	2.84
2	2.84
2	2.73
2	2.73
2	2.73
2	2.84
2	3.05
2	3.05
2	3.16
2	3.16
2	3.16
2	3.16
2	3.16
2	3.16
2	3.26
2	3.26
2	3.58
2	3.79
2	4
2	4.42
2	4.83
2	4.83
2	4.93
2	4.73
2	4.83
2	4.83
2	4.73
2	4.73
2	4.83
2	5.45
2	5.76
2	6.47
2	6.47
2	6.17
2	6.06
2	5.76
2	5.76
2	5.55
2	5.45
2	5.55
2	5.66
2	6.27
2	6.57
2	7.08
2	7.08
2	6.88
2	6.88
2	6.98
2	6.98
2	6.88
2	6.88
2	6.88
2	6.98
2	7.48
2	7.88
2	7.98
2	7.98
2	7.88
2	7.78
2	7.78
2	7.68
2	7.48
2	7.28
2	7.08
2	6.88
2	6.67
2	6.47
2	6.17
2	5.86
2	5.45
2	5.14
2	4.62
2	4.31
2	4.21
2	4.1
2	4.1
2	5.04
2	6.06
2	6.78
2	7.08
2	6.47
2	6.37
2	6.37
2	6.17
2	5.96
2	5.76
2	5.55
2	5.45
2	5.86
2	6.78
2	10.16
2	9.97
2	9.08
2	8.58
2	8.28
2	7.98
2	7.68
2	7.48
2	7.18
2	7.08
2	7.68
2	9.87
2	11.24
2	11.33
2	10.46
2	10.06
2	9.77
2	9.47
2	9.18
2	8.98
2	8.68
2	8.68
2	9.18
2	9.77
2	10.46
2	10.94
2	10.65
2	10.26
2	9.87
2	9.57
2	9.28
2	8.98
2	8.68
2	8.68
2	9.28
2	10.55
2	11.33
2	11.92
2	11.53
2	11.14
2	10.75
2	10.46
2	10.16
2	9.77
2	9.47
2	9.47
2	10.36
2	11.33
2	12.69
2	12.88
2	12.5
2	12.21
2	11.82
2	11.53
2	11.14
2	10.85
2	10.55
2	10.75
2	11.14
2	12.01
2	12.69
2	14.04
2	13.56
2	13.17
2	12.79
2	12.5
2	12.3
2	12.01
2	11.82
2	11.82
2	12.4
2	12.98
2	13.75
2	14.04
2	13.85
2	13.65
2	13.37
2	13.17
2	12.88
2	12.59
2	12.4
2	12.4
2	13.37
2	14.61
2	15.57
2	16.05
2	15.76
2	15.57
2	15.38
2	15.19
2	15
2	14.61
2	14.13
2	13.65
2	14.04
2	14.61
2	14.71
2	14.61
2	13.94
2	13.46
2	13.08
2	12.69
2	12.3
2	12.01
2	11.63
2	11.72
2	12.4
2	12.88
2	13.27
2	13.37
2	13.08
2	12.88
2	12.69
2	12.5
2	12.21
2	12.01
2	11.82
2	11.82
2	12.88
2	13.75
2	14.71
2	15
2	14.8
2	14.61
2	14.42
2	14.23
2	14.13
2	14.04
2	14.04
2	14.04
2	14.13
2	13.85
2	13.56
2	12.98
2	12.3
2	11.72
2	11.14
2	10.85
2	10.46
2	10.16
2	9.87
2	9.37
2	8.68
2	8.38
2	7.78
2	7.28
2	6.88
2	6.57
2	6.37
2	6.17
2	6.06
2	5.96
2	5.66
2	5.66
2	6.17
2	7.38
2	8.38
2	8.98
2	8.78
2	8.48
2	8.28
2	8.18
2	8.08
2	7.88
2	7.88
2	7.88
2	8.58
2	9.57
2	10.75
2	10.46
2	10.16
2	9.87
2	9.67
2	9.47
2	9.37
2	9.18
2	8.88
2	8.98
2	9.77
2	10.55
2	11.53
2	11.82
2	11.43
2	11.53
2	11.43
2	11.14
2	10.94
2	10.65
2	10.46
2	10.55
2	11.53
2	12.4
2	13.17
2	12.88
2	12.69
2	12.69
2	12.69
2	12.3
2	12.01
2	11.63
2	11.33
2	11.43
2	13.27
2	14.61
2	14.33
2	14.52
2	14.52
2	14.42
2	14.23
2	13.94
2	13.65
2	13.27
2	12.98
2	13.17
2	13.94
2	14.71
2	15.38
2	15.76
2	15.38
2	15.19
2	15
2	14.61
2	14.33
2	13.94
2	13.65
2	13.75
2	14.42
2	14.9
2	15.66
2	15.86
2	15.47
2	15.09
3	22.53
3	21.76
3	21.28
3	21
3	20.71
3	20.71
3	21.19
3	22.14
3	22.62
3	23.2
3	23.29
3	22.91
3	22.72
3	22.53
3	22.14
3	21.86
3	21.57
3	21.76
3	22.81
3	23.39
3	23.48
3	24.45
3	24.06
3	24.26
3	24.74
3	23.58
3	22.91
3	22.33
3	21.76
3	21.28
3	22.62
3	22.05
3	21.47
3	21.66
3	21.47
3	20.71
3	21.66
3	20.23
3	19.66
3	19.38
3	19.09
3	19.09
3	22.05
3	20.52
3	20.23
3	22.05
3	20.04
3	20.04
3	21.09
3	19.38
3	18.81
3	18.43
3	18.14
3	18.71
3	19.66
3	20.23
3	20.62
3	19.95
3	19.09
3	19.19
3	18.71
3	18.14
3	17.86
3	17.57
3	17.28
3	17.57
3	18.43
3	18.9
3	18.81
3	18.9
3	18.24
3	18.05
3	18.14
3	17.57
3	17.19
3	17
3	16.9
3	17.09
3	17.48
3	17.57
3	17.57
3	17.48
3	17.28
3	17.57
3	17.86
3	17.38
3	17.19
3	17.09
3	17
3	17.28
3	17.38
3	17.38
3	17.57
3	17.48
3	17.38
3	17.67
3	17.76
3	17.67
3	17.38
3	17.19
3	17
3	17.67
3	18.24
3	18.62
3	18.62
3	18.33
3	18.14
3	18.14
3	18.52
3	18.14
3	17.86
3	17.67
3	17.48
3	17.57
3	17.57
3	17.76
3	17.67
3	18.05
3	17.95
3	18.33
3	18.14
3	17.57
3	17.28
3	17.09
3	17
3	17.38
3	17.95
3	18.52
3	18.71
3	18.81
3	18.43
3	18.81
3	18.9
3	18.52
3	18.33
3	18.14
3	18.05
3	18.43
3	18.81
3	18.62
3	18.33
3	19
3	18.81
3	19.09
3	19
3	18.52
3	18.24
3	18.05
3	17.95
3	18.14
3	18.81
3	19.38
3	19.57
3	19.85
3	19.47
3	19.76
3	20.04
3	19.38
3	19
3	18.81
3	18.62
3	18.71
3	19.28
3	20.14
3	20.14
3	20.33
3	20.33
3	20.33
3	20.62
3	20.04
3	19.85
3	19.76
3	19.66
3	19.76
3	19.95
3	20.04
3	20.42
3	20.62
3	20.52
3	20.71
3	21
3	20.42
3	20.14
3	19.95
3	19.85
3	20.04
3	20.62
3	20.62
3	20.9
3	21.19
3	20.9
3	20.9
3	20.52
3	20.33
3	20.14
3	20.04
3	19.85
3	19.76
3	20.14
3	24.06
3	16.9
3	20.23
3	19.85
3	18.81
3	18.05
3	17.38
3	16.9
3	16.14
3	15.57
3	15.38
3	15.38
3	15.47
3	15.76
3	15.38
3	14.8
3	14.42
3	14.23
3	13.75
3	13.46
3	13.17
3	12.98
3	13.17
3	14.61
3	16.05
3	17.48
3	18.24
3	17.86
3	17
3	16.52
3	15.76
3	15.19
3	14.61
3	14.23
3	14.23
3	15
3	16.24
3	17.38
3	17.95
3	17.19
3	16.62
3	16.05
3	15.57
3	15.28
3	15.09
3	14.8
3	14.04
3	15
3	17.86
3	19.76
3	19.76
3	18.43
3	17.76
3	17.19
3	16.62
3	16.05
3	15.47
3	15.09
3	14.9
3	15.47
3	16.33
3	17.09
3	17.19
3	17.38
3	17.57
3	17.28
3	16.62
3	16.14
3	15.66
3	15.28
3	15.47
3	16.14
3	17.28
3	18.14
3	18.24
3	18.24
3	17.76
3	17.48
3	17.09
3	16.81
3	16.62
3	16.43
3	16.33
3	16.43
3	16.43
3	16.43
3	16.33
3	16.24
3	16.05
3	15.86
3	15.66
3	15.57
3	15.47
3	15.38
3	15.28
3	15.38
3	15.38
3	15.57
3	15.57
3	15.57
3	15.28
3	15.09
3	15
3	14.8
3	14.71
3	14.71
3	14.8
3	15.09
3	15.66
3	15.86
3	16.24
3	16.71
3	16.71
3	16.33
4	16.05
4	15.76
4	15.57
4	15.38
4	15.66
4	16.24
4	17
4	17.57
4	17.67
4	18.05
4	18.43
4	18.71
4	18.9
4	19
4	19
4	19
4	19.38
4	19.76
4	20.04
4	19.95
4	20.33
4	20.62
4	21
4	21.86
4	21.57
4	20.81
4	19.85
4	18.33
4	17.57
4	17.09
4	16.71
4	16.52
4	16.24
4	15.95
4	15.66
4	15.28
4	15
4	14.8
4	14.52
4	14.42
4	14.8
4	15.57
4	16.24
4	16.43
4	16.52
4	16.52
4	16.62
4	16.71
4	16.81
4	16.9
4	17
4	17.19
4	17.09
4	17.19
4	17.09
4	16.81
4	16.62
4	16.33
4	16.24
4	15.95
4	15.86
4	15.76
4	15.57
4	15.47
4	15.38
4	15.38
4	15.47
4	15.57
4	15.66
4	15.66
4	15.47
4	15.47
4	15.38
4	15.28
4	15.19
4	15.19
4	15.47
4	15.86
4	16.43
4	16.9
4	16.9
4	16.81
4	16.9
4	17.09
4	17.28
4	17.38
4	17.48
4	17.48
4	17.67
4	17.95
4	18.24
4	18.71
4	18.81
4	18.71
4	18.71
4	18.62
4	18.71
4	18.71
4	18.81
4	18.9
4	19.28
4	19.38
4	19.47
4	19.57
4	19.66
4	19.66
4	19.76
4	19.76
4	19.76
4	19.76
4	19.85
4	19.85
4	20.23
4	20.42
4	20.62
4	21.09
4	21.28
4	21.09
4	20.9
4	20.9
4	20.9
4	20.9
4	20.9
4	21.28
4	21.76
4	22.43
4	23.48
4	23.77
4	23.58
4	23.39
4	23.2
4	23.2
4	22.81
4	22.33
4	22.05
4	21.66
4	21.66
4	21.86
4	22.14
4	22.24
4	22.33
4	22.43
4	22.43
4	22.43
4	22.43
4	22.53
4	22.43
4	22.24
4	22.43
4	22.91
4	23.39
4	23.97
4	23.97
4	23.77
4	23.68
4	23.68
4	23.68
4	23.68
4	23.68
4	23.48
4	23.48
4	23.77
4	23.97
4	24.06
4	24.16
4	24.16
4	24.64
4	24.26
4	23.77
4	23.48
4	23.2
4	23
4	23
4	23.2
4	23.29
4	23.29
4	23.29
4	23.29
4	23.29
4	23.2
4	23
4	22.05
4	20.81
4	20.14
4	19.85
4	20.81
4	23.39
4	25.03
4	25.03
4	24.16
4	23.48
4	22.91
4	22.33
4	21.86
4	21.38
4	20.81
4	20.42
4	19.47
4	18.9
4	18.81
4	18.9
4	18.81
4	18.62
4	18.43
4	18.24
4	17.95
4	17.67
4	17.48
4	17.67
4	18.05
4	18.62
4	18.9
4	19
4	19.09
4	19.38
4	19.57
4	19.19
4	18.81
4	18.52
4	18.33
4	18.52
4	18.9
4	19.47
4	19.66
4	19.95
4	20.14
4	20.42
4	20.71
4	20.9
4	21
4	20.9
4	20.81
4	20.81
4	20.9
4	20.9
4	20.62
4	20.14
4	19.95
4	19.85
4	19.66
4	19.57
4	19.38
4	19.19
4	19
4	19.19
4	19.66
4	20.14
4	20.42
4	20.52
4	20.52
4	20.71
4	20.71
4	20.9
4	21
4	21
4	20.9
4	21
4	21.09
4	21.19
4	21.38
4	21.47
4	21.47
4	21.57
4	21.66
4	21.57
4	21.28
4	21
4	20.9
4	20.9
4	21.47
4	21.86
4	22.14
4	22.24
4	22.05
4	21.95
4	21.66
4	21.28
4	20.9
4	20.52
4	20.33
4	20.23
4	20.42
4	20.71
4	21
4	21
4	20.9
4	20.71
4	20.42
4	20.14
4	19.95
4	19.76
4	19.66
4	19.76
4	20.14
4	20.33
4	20.42
4	20.62
4	20.62
4	20.71
4	20.81
4	20.81
4	20.9
4	20.9
4	20.71
4	20.71
4	20.71
4	20.81
4	20.81
4	20.9
4	20.81
4	20.62
4	20.42
4	20.33
4	20.14
4	19.85
4	19.76
4	19.85
4	20.14
4	20.62
4	20.9
4	21
4	21
4	21.09
4	21.28
4	21.28
4	21.38
4	21.19
4	21
4	21.09
4	21.38
4	21.76
4	22.05
4	22.24
4	22.24
4	22.33
4	22.43
4	22.33
4	22.14
4	21.76
4	21.57
4	21.76
4	22.05
4	22.33
4	22.53
4	22.72
4	22.91
4	23.1
4	23.2
4	23.2
4	23
4	22.62
4	22.43
4	22.53
4	22.72
4	23
4	23.2
4	23.39
4	23.87
4	24.35
4	24.26
5	23.87
5	23.48
5	23.1
5	22.91
5	23
5	23.2
5	23.48
5	23.77
5	24.06
5	24.35
5	24.45
5	24.55
5	24.45
5	24.35
5	24.06
5	23.87
5	23.97
5	24.06
5	24.06
5	23.2
5	22.62
5	22.43
5	22.14
5	21.76
5	21.47
5	21.09
5	20.71
5	20.62
5	20.71
5	21.19
5	21.76
5	21.86
5	21.86
5	22.33
5	22.62
5	22.72
5	22.43
5	22.05
5	21.66
5	21.57
5	21.66
5	21.86
5	21.95
5	21.95
5	21.95
5	22.14
5	22.24
5	22.24
5	22.24
5	22.14
5	22.05
5	21.95
5	22.05
5	22.24
5	22.43
5	22.72
5	22.91
5	23.1
5	23.29
5	23.39
5	23.48
5	23.48
5	23.48
5	23.58
5	23.87
5	24.35
5	24.84
5	25.51
5	25.71
5	26.2
5	26.59
5	25.71
5	25.13
5	24.64
5	23.77
5	23
5	22.14
5	21.86
5	21.19
5	20.42
5	19.47
5	18.71
5	18.24
5	17.76
5	17.38
5	17
5	16.81
5	16.62
5	16.52
5	17
5	17.86
5	18.33
5	18.71
5	18.33
5	18.05
5	18.05
5	17.95
5	17.86
5	17.76
5	17.76
5	17.76
5	17.86
5	18.05
5	18.05
5	18.05
5	18.05
5	18.14
5	18.14
5	18.05
5	17.95
5	17.76
5	17.76
5	17.86
5	18.14
5	18.52
5	18.71
5	18.81
5	19
5	19.19
5	19.47
5	19.57
5	19.66
5	19.47
5	19.38
5	18.9
5	19.38
5	19.66
5	20.04
5	20.42
5	21.38
5	21.66
5	21.66
5	21.28
5	21
5	20.62
5	20.62
5	20.81
5	21.38
5	22.14
5	23.29
5	23.87
5	24.35
5	24.45
5	23.87
5	22.81
5	21.86
5	21.19
5	20.81
5	21
5	21.47
5	22.33
5	22.53
5	22.81
5	22.81
5	22.72
5	22.53
5	22.14
5	21.86
5	21.57
5	21.47
5	21.47
5	21.66
5	22.14
5	22.33
5	21.28
5	20.33
5	19.57
5	18.9
5	18.33
5	17.95
5	17.57
5	17.48
5	17.57
5	17.95
5	19.38
5	22.05
5	22.81
5	20.9
5	19.95
5	19.76
5	19.66
5	19.47
5	19.09
5	19
5	19.28
5	19.95
5	20.14
5	20.23
5	20.23
5	20.52
5	21
5	21.09
5	20.71
5	20.33
5	19.95
5	19.85
5	20.04
5	20.33
5	20.62
5	21
5	21.38
5	21.86
5	22.05
5	22.05
5	21.95
5	21.66
5	21.47
5	21.38
5	21.47
5	21.76
5	21.95
5	22.14
5	22.33
5	22.62
5	22.62
5	22.53
5	22.24
5	22.05
5	21.95
5	21.86
5	21.86
5	21.95
5	22.14
5	22.14
5	22.05
5	21.76
5	21.47
5	21.38
5	21.19
5	21
5	20.81
5	20.71
5	20.71
5	20.71
5	20.71
5	20.62
5	20.52
5	20.33
5	20.14
5	20.04
5	19.85
5	19.66
5	19.47
5	19.47
5	20.04
5	20.23
5	20.42
5	20.42
5	20.42
5	20.42
5	20.23
5	20.04
5	19.85
5	19.76
5	19.57
5	19.47
5	19.66
5	19.95
5	20.23
5	20.52
5	20.62
5	20.42
5	20.42
5	20.33
5	20.23
5	20.14
5	19.95
5	19.95
5	19.95
5	20.33
5	20.42
5	20.52
5	20.62
5	20.71
5	20.71
5	20.71
5	20.52
5	20.33
5	20.14
5	20.23
5	20.42
5	20.62
5	20.9
5	21.28
5	21.47
5	21.95
5	21.86
5	21.86
5	21.57
5	21.28
5	21
5	21.09
5	21.19
5	21.57
5	21.95
5	22.33
5	22.43
5	22.62
5	23
5	23
5	22.91
5	22.72
5	22.33
5	21.95
5	21.76
5	21.57
5	21.47
5	21.19
5	20.9
5	20.71
5	20.52
5	20.33
5	20.23
5	20.04
5	19.85
5	19.57
5	19.57
5	19.76
5	20.04
5	20.14
5	20.04
5	19.85
5	19.47
5	19.28
5	19
5	18.9
5	18.71
5	18.62
5	18.9
5	19.19
5	19.47
5	19.66
5	19.66
5	19.76
5	19.66
5	19.76
5	19.85
5	19.66
5	19.66
5	19.76
5	19.95
5	20.42
5	20.81
5	21.09
5	21.38
5	21.57
5	21.76
5	22.05
5	22.24
5	22.33
5	22.24
5	21.95
5	22.33
5	22.81
5	23.2
5	23.68
5	24.06
5	24.45
5	24.55
5	24.55
5	24.64
5	24.35
5	24.35
5	24.16
5	23.87
5	24.26
5	24.93
5	25.61
5	26.29
5	26.68
5	27.27
6	28.46
6	27.76
6	27.08
6	26.49
6	26.1
6	25.71
6	25.51
6	25.42
6	25.22
6	24.84
6	24.45
6	23.97
6	23.58
6	23.2
6	22.81
6	22.43
6	22.24
6	22.14
6	22.14
6	22.05
6	21.86
6	21.76
6	21.47
6	21.28
6	21
6	20.81
6	20.52
6	20.33
6	20.23
6	20.62
6	22.33
6	23.87
6	23.1
6	22.81
6	22.24
6	22.24
6	22.33
6	22.14
6	22.14
6	21.95
6	21.95
6	22.24
6	22.72
6	23.2
6	23.68
6	23.97
6	24.55
6	24.64
6	24.84
6	24.84
6	24.64
6	24.35
6	24.35
6	24.64
6	24.93
6	25.51
6	25.9
6	26.2
6	26.59
6	26.98
6	27.17
6	26.88
6	26.59
6	26.1
6	26
6	26.2
6	27.27
6	27.67
6	27.86
6	27.86
6	27.76
6	27.96
6	27.57
6	27.08
6	26.78
6	26.29
6	26.1
6	26
6	26
6	26.1
6	26.1
6	26
6	25.71
6	25.51
6	25.32
6	25.03
6	24.84
6	24.64
6	24.55
6	25.81
6	26.68
6	26.68
6	26.88
6	26.88
6	26.98
6	27.17
6	27.27
6	27.17
6	26.98
6	26.59
6	26.49
6	26.88
6	27.47
6	27.67
6	27.76
6	27.96
6	27.76
6	27.76
6	27.67
6	27.47
6	27.17
6	26.88
6	26.98
6	27.17
6	27.57
6	27.76
6	27.76
6	27.57
6	27.57
6	27.47
6	27.08
6	26.78
6	26.49
6	26.29
6	26.39
6	26.68
6	27.08
6	27.27
6	27.67
6	27.67
6	27.47
6	27.17
6	26.98
6	26.68
6	26.49
6	26.29
6	26.29
6	26.59
6	27.08
6	27.67
6	27.96
6	28.26
6	28.75
6	28.75
6	28.66
6	28.36
6	28.06
6	27.76
6	27.76
6	27.96
6	28.56
6	29.55
6	30.15
6	30.46
6	30.66
6	30.15
6	29.65
6	29.05
6	28.66
6	28.26
6	28.26
6	28.66
6	29.55
6	30.56
6	31.27
6	31.68
6	31.88
6	31.68
6	31.37
6	31.17
6	30.86
6	30.56
6	29.85
6	29.95
6	29.35
6	28.85
6	28.66
6	28.16
6	27.86
6	27.47
6	27.08
6	26.68
6	26.29
6	26
6	26
6	26.49
6	27.17
6	28.06
6	28.85
6	28.95
6	29.45
6	28.95
6	28.36
6	27.76
6	27.27
6	26.78
6	26.78
6	27.27
6	28.06
6	29.05
6	29.75
6	30.05
6	29.35
6	28.66
6	28.06
6	27.57
6	27.17
6	26.88
6	26.98
6	27.47
6	28.16
6	29.35
6	30.15
6	30.56
6	30.36
6	29.95
6	29.75
6	29.45
6	29.35
6	29.15
6	29.05
6	29.05
6	29.45
6	29.55
6	28.56
6	27.76
6	26.78
6	26.1
6	25.71
6	25.51
6	25.32
6	24.93
6	24.84
6	25.03
6	25.22
6	25.42
6	25.61
6	25.81
6	25.81
6	25.81
6	25.9
6	25.9
6	25.9
6	25.9
6	25.9
6	26
6	26.2
6	26.68
[truncated: 2,319 more rows]

## Sheet: cost and benefit analysis
Costs	Seasons	Dollars
Artificial diet	Spring	3457
	Summer	2377
	Autumn	3169
	Winter	1585
Drugs	yearly	353
Parents crayfish	Autumn	394
Crayfish net	yearly	223
Electricity	yearly	177
Rent for farmland	yearly	5883
Labor	yearly	3530
Incomes
Marketable crayfish	Spring	12000
	Summer	10694
	Autumn	8680
	Winter	2015
Larvae	Spring	15109
Hydrilla verticillata	Spring and Summer	2004
