# Supplementary material for: Reproductive pattern and population dynamics of commercial red swamp crayfish (Procambarus clarkii) from China: implications for sustainable aquaculture management
Source: PeerJ. 2019 Jan 23;7:e6214. doi: 10.7717/peerj.6214 (PMC6347965; doi:10.7717/peerj.6214)
Supplement: Supplemental Information 1 [file peerj-07-6214-s003.r]

setwd("C:/Users/rose/Desktop/second paper")
dat1<-read.csv("total data with date.csv",h=T)
##############
##############
#####3.1 Sampling features
###Sex ratio
###### 
table(dat1$Sex)
chisq.test(x=c(1012,1039),p=c(0.5,0.5))
dat1a<-subset(dat1,Month=="1")
table(dat1a$Sex)
chisq.test(x=c(8,17),p=c(0.5,0.5))
dat1b<-subset(dat1,Month=="2")
table(dat1b$Sex)
chisq.test(x=c(48,41),p=c(0.5,0.5))
dat1c<-subset(dat1,Month=="3")
table(dat1c$Sex)
chisq.test(x=c(156,145),p=c(0.5,0.5))
dat1d<-subset(dat1,Month=="4")
table(dat1d$Sex)
chisq.test(x=c(94,97),p=c(0.5,0.5))
dat1e<-subset(dat1,Month=="5")
table(dat1e$Sex)
chisq.test(x=c(118,98),p=c(0.5,0.5))
dat1f<-subset(dat1,Month=="6")
table(dat1f$Sex)
chisq.test(x=c(127,111),p=c(0.5,0.5))
dat1g<-subset(dat1,Month=="7")
table(dat1g$Sex)
chisq.test(x=c(147,119),p=c(0.5,0.5))
dat1h<-subset(dat1,Month=="8")
table(dat1h$Sex)
chisq.test(x=c(106,64),p=c(0.5,0.5))
dat1i<-subset(dat1,Month=="9")
table(dat1i$Sex)
chisq.test(x=c(81,60),p=c(0.5,0.5))
dat1m<-subset(dat1,Month=="10")
table(dat1m$Sex)
chisq.test(x=c(78,186),p=c(0.5,0.5))
dat1n<-subset(dat1,Month=="11")
table(dat1n$Sex)
chisq.test(x=c(30,58),p=c(0.5,0.5))
dat1o<-subset(dat1,Month=="12")
table(dat1o$Sex)
chisq.test(x=c(19,43),p=c(0.5,0.5))
#####plot
dat2<-read.csv("sex ratio.csv",h=T)
str(dat2)
pd <- position_dodge(0)
library(ggplot2)
#####histogram plots
dat2a<-read.csv("sex ratio.csv",h=T)
str(dat2a)
dat2a$Month=as.factor(dat2a$Month)
p <- ggplot(data=dat2a, aes(x=Month, y=Frequency, fill=Sex)) +
  geom_bar(stat="identity", color="black", position=position_dodge())
p + scale_fill_manual(values=c('#999999','#E69F00'))+
  scale_x_discrete(limits=c("1", "2", "3", "4", "5", "6", "7", "8", "9", "10", "11", "12"))
ggsave("p.png", height = 5,width = 6,units = "in",dpi = 2000)
##############
##############
#####3.2 CPUE
#######CPU and temperature
dat3 <- read.csv("total temperature.csv", header = TRUE)
dat3
library(Rmisc)
y2 <- summarySE(dat3, measurevar="Temperature", groupvars="Month",na.rm=T)
y2$Month=as.factor(y2$Month)
dat4<-read.csv("CPUE.csv",h=T)
dat4a=dat4[,c(1,2)]###take out female CPUE1
dat4b=dat4[,c(1,3)]###take out male CPUE2
names(dat4a)[2]=paste("Values")
str(dat4a)
names(dat4b)[2]=paste("Values")
str(dat4b)
CPUE1=rbind(dat4a,dat4b)
CPUE1=as.data.frame(CPUE1)
CPUE1$Sex=c(rep("Female",96),rep("Male",96))
CPUE1$Month=as.factor(CPUE1$Month)
library(ggplot2)
library(scales)####plot boxplot and line plot in a figure
#######final version
p<-ggplot(data=y2, aes(x=Month, y=Temperature))+ylab("Temperature (¡æ)")
p<- p + geom_errorbar(data=y2,aes(ymin=Temperature-se, ymax=Temperature+se))+ geom_line(aes(x = as.numeric(Month),y=Temperature),colour="red")
p<- p + geom_boxplot(data=CPUE1, aes(x=Month, y=Values,fill=Sex))
p<- p + scale_y_continuous(sec.axis = sec_axis(~.*0.83, name = "CPUE"))####set secondary y axis
print(p)
ggsave("p.png", height = 5,width = 6,units = "in",dpi = 3000)

#########
###CPUE statistical analysis for different month
###males CPUE
####first see whether the data is suitable for ANOVA
#####test noramlity
shapiro.test(dat4b$Values)####not noramlity
####test Homogeneity of Variance
dat4b$Month=as.factor(dat4b$Month)
library(car)
leveneTest(Values~Month, data=dat4b)###not Homogeneity
###so use nonparametric test
kruskal.test(Values~Month, data=dat4b)
str(dat4b)
pairwise.wilcox.test(x=dat4b$Values, g=dat4b$Month, p.adjust.method="none")
###females CPUE
#####test noramlity
shapiro.test(dat4a$Values)####not noramlity
####test Homogeneity of Variance
dat4a$Month=as.factor(dat4a$Month)
leveneTest(Values~Month, data=dat4a)###not Homogeneity
kruskal.test(Values~Month, data=dat4a)
pairwise.wilcox.test(x=dat4a$Values, g=dat4a$Month, p.adjust.method="none")
#######correlation test between temperature and CPUE
str(dat3)
library(Rmisc)
y2 <- summarySE(dat3, measurevar="Temperature", groupvars="Month",na.rm=T)
CPUE1 <- summarySE(dat4, measurevar="CPUE1", groupvars="Month",na.rm=T) 
CPUE2 <- summarySE(dat4, measurevar="CPUE2", groupvars="Month",na.rm=T) 
CPUEtemp<-cbind(CPUE1,CPUE2,y2)
#####correlation test
#####
library(ggpubr)
res <- cor.test(CPUEtemp$CPUE1, CPUEtemp$Temperature,method = "pearson")
res
res1 <- cor.test(CPUEtemp$CPUE2, CPUEtemp$Temperature,method = "pearson")
res1
###########
##############
##############
####3.3 Reproduction
###¼ÆËãGSIºÍHSI
setwd("C:/Users/rose/Desktop/second paper")
dat1<-read.csv("total data with date.csv",h=T)
str(dat1)
dat1$GSI<-100*dat1$Gon.weight/dat1$Weight
dat1$GSI
dat1$HSI<-100*dat1$liv.weight/dat1$Weight
dat1$HSI
dat1$Month=as.factor(dat1$Month)
dat1r<-subset(dat1,Sex=="F")
dat1r
#####in order to do boxplot by group, should organize data again
dat1a=dat1r[,c(2,22)]###take out GSI
str(dat1a)
names(dat1a)[2]=paste("Values")
dat1a=na.omit(dat1a)
dat1c=dat1r[,c(2,23)]###take out HSI
names(dat1c)[2]=paste("Values")
dat1c=na.omit(dat1c)
str(dat1b)
length(dat1a$Values)
length(dat1c$Values)
combine=rbind(dat1a,dat1c)
combine$param=c(rep("GSI",711),rep("HSI",900))
##significant differences test of GSI and HSI 
####
#####test noramlity
shapiro.test(dat1a$Values)####not noramlity for GSI
####test Homogeneity of Variance
library(car)
leveneTest(Values~Month, data=dat1a)###not Homogeneity for GSI
kruskal.test(Values~Month, data=dat1a)
pairwise.wilcox.test(x=dat1a$Values, g=dat1a$Month, p.adjust.method="none")
#####test noramlity
shapiro.test(dat1c$Values)####not noramlity for HSI
####test Homogeneity of Variance
leveneTest(Values~Month, data=dat1c)###not Homogeneity for HSI
kruskal.test(Values~Month, data=dat1c)
pairwise.wilcox.test(x=dat1c$Values, g=dat1c$Month, p.adjust.method="none")
########
#####correlation test of GSI HSI
dat1d=dat1r[,c(2,22,23)]
dat1d=na.omit(dat1d)
res <- cor.test(dat1d$GSI, dat1d$HSI,method = "pearson")
res
######ggplot
combine$Values=log(combine$Values)
length(combine$param)
#plot GSI,HSIin two figures
library(ggplot2)
p=ggplot(combine, aes(x=Month, y=Values)) + 
  geom_boxplot() +facet_wrap(~param,scales="free",nrow=2)#####ggplot ·ÖÃæ
p
ggsave("p.png", height = 5,width = 5,units = "in",dpi = 3000)

############
############
############
# Plot Seasonnal stage gonad female
dat.female
names(dat.female)
gonad.month<-dat.female[,c(2,13)]
gonad.month.no.na<-na.omit(gonad.month)
gonad.month.tab<-table(gonad.month.no.na$Stag.gon,gonad.month.no.na$Month)
gonad.month.tab
heatmap(gonad.month.tab)
# heatmap
#########
require(graphics); require(grDevices)
x <- as.matrix(gonad.month.tab)
x
rc <- rainbow(nrow(x), start = 0, end = .5)
rc
cc <- rainbow(ncol(x), start = 0, end = .8)
cc
hv <- heatmap(x, col = cm.colors(256), scale = "column",
              RowSideColors = rc, ColSideColors = cc, margins = c(5,10),
              xlab = "Month", ylab =  "Gonad stage")
utils::str(hv) 
heatmap(x, Colv = NA, col = cm.colors(256), scale = "column",
        RowSideColors = rc, margins = c(5,5),
        xlab = "Month", ylab =  "Gonad stage")
heatmap(x, Colv = NA, Rowv = NA,col = cm.colors(256), scale = "column",
        RowSideColors = rc, margins = c(5,5),
        xlab = "Month", ylab =  "Gonad stage",font.lab=12,family="Arial")
################
################
########fecundity
dat1<-read.csv("total data with date.csv",h=T)
str(dat1)
dat6=dat1[,c(2,3,6,7,19)]
str(dat6)
dat6a<-na.omit(dat6)
dat6a
dim(dat6a)
library(mgcv)
gam1=gam(fecundity~s(Weight)+s(Carap.length)+s(Carap.width),data=dat6a,method="REML")
summary(gam1)
# plot gam using ggplot
library(ISLR)
library(mgcv)
library(voxel)		
library(tidyverse)
library(gridExtra)
vars <- c("Weight", "Carap.length", "Carap.width")
map(vars, function(x){
  p <- plotGAM(gam1, smooth.cov = x)
  g <- ggplotGrob(p)
}) %>%
{grid.arrange(grobs = (.), ncol = 3, nrow = 1)}
################
################
################
######3.4 population dynamixs parameters estimation
################
library(TropFishR)
str(dat1)
#############
###########males data
dat.male1<-subset(dat1,Sex=="M")
dat.male1
str(dat.male1)
length<-dat.male1[,c(1,6)]
str(length)
length$Date<-as.Date(length$Date,"%Y/%m/%d")
str(length)
set.seed(1)
lfq_dat <- lfqCreate(length,Lname = "Carap.length", Dname = "Date")
lfq_dat
set.seed(1)
dat7 <- lfqModify(lfq_dat, bin_size = 4)
dat7
lfqbin <- lfqRestructure(dat7, MA = 5, addl.sqrt = FALSE)
lfqbin
opar <- par(mfrow = c(2,1), mar = c(2,5,2,3), oma = c(2,0,0,0))
plot(lfqbin, Fname = "catch", date.axis = "modern")
plot(lfqbin, Fname = "rcounts", date.axis = "modern")
par(opar)
res_PW <- powell_wetherall(param = dat7,
                           catch_columns = 1:ncol(dat7$catch))
paste("Linf =",round(res_PW$Linf_est), "¡À", round(res_PW$se_Linf))
res_SA <- ELEFAN_SA(dat7, SA_time = 60*0.5, SA_temp = 6e5,
                    MA = 5, seasonalised = TRUE, addl.sqrt = FALSE,
                    init_par = list(Linf = 58, K = 0.5, t_anchor = 0.5, C=0.5, ts = 0.5),
                    low_par = list(Linf = 52, K = 0.01, t_anchor = 0, C = 0, ts = 0),
                    up_par = list(Linf = 64, K = 1, t_anchor = 1, C = 1, ts = 1))
res_SA$par; res_SA$Rn_max
par(mar=rep(2,4))
res_GA <- ELEFAN_GA(dat7, MA = 5, seasonalised = TRUE, maxiter = 50, addl.sqrt = FALSE,
                    low_par = list(Linf = 52, K = 0.01, t_anchor = 0, C = 0, ts = 0),
                    up_par = list(Linf = 64, K = 1, t_anchor = 1, C = 1, ts = 1),
                    monitor = FALSE)
res_GA$par; res_GA$Rn_max
plot(lfqbin, Fname = "rcounts",date.axis = "modern",xlab="Date",ylab="Cephalothorax length (mm)",ylim=c(0,70))
lt <- lfqFitCurves(dat7, par = list(Linf=60, K=0.8, t_anchor=0.4, C=0, ts=0),
                   draw = TRUE, col = "red", lty = 1, lwd=1.5)
lt <- lfqFitCurves(dat7, par = res_SA$par,
                   draw = TRUE, col = "darkblue", lty = 1, lwd=1.5)
lt <- lfqFitCurves(dat7, par = res_GA$par,
                   draw = TRUE, col = "darkgreen", lty = 1, lwd=1.5)
dat7b <- c(dat7, res_SA$par)
class(dat7b) <- "lfq"
Ms <- M_empirical(Linf = res_SA$par$Linf, K_l = res_SA$par$K, method = "Then_growth")
dat7b$M <- as.numeric(Ms)
paste("M =", as.numeric(Ms))
dat7c <- lfqModify(dat7b, vectorise_catch = TRUE,plus_group = 66)
res_cc <- catchCurve(dat7c,catch_columns =1)
dat7c$Z <- res_cc$Z
dat7c$Z
dat7c$FM <- as.numeric(dat7c$Z - dat7c$M)
dat7c$FM
dat7c$E <- dat7c$FM/dat7c$Z
dat7c$E
#################
#################
###females data analyses
dat.female1<-subset(dat1,Sex=="F")
dat.female1
str(dat.female1)
length<-dat.female1[,c(1,6)]
str(length)
length$Date<-as.Date(length$Date,"%Y/%m/%d")
str(length)
set.seed(1)
lfq_dat <- lfqCreate(length,Lname = "Carap.length", Dname = "Date")
lfq_dat
set.seed(1)
dat8 <- lfqModify(lfq_dat, bin_size = 4)
dat8
lfqbin <- lfqRestructure(dat8, MA = 5, addl.sqrt = FALSE)
lfqbin
opar <- par(mfrow = c(2,1), mar = c(2,5,2,3), oma = c(2,0,0,0))
plot(lfqbin, Fname = "catch", date.axis = "modern")
plot(lfqbin, Fname = "rcounts", date.axis = "modern")
par(opar)
res_PW <- powell_wetherall(param = dat8,
                           catch_columns = 1:ncol(dat8$catch))
paste("Linf =",round(res_PW$Linf_est), "¡À", round(res_PW$se_Linf))
res_SA <- ELEFAN_SA(dat8, SA_time = 60*0.5, SA_temp = 6e5,
                    MA = 5, seasonalised = TRUE, addl.sqrt = FALSE,
                    init_par = list(Linf = 59, K = 0.5, t_anchor = 0.5, C=0.5, ts = 0.5),
                    low_par = list(Linf = 54, K = 0.01, t_anchor = 0, C = 0, ts = 0),
                    up_par = list(Linf = 64, K = 1, t_anchor = 1, C = 1, ts = 1))
res_SA$par; res_SA$Rn_max
par(mar=rep(2,4))
res_GA <- ELEFAN_GA(dat8, MA = 5, seasonalised = TRUE, maxiter = 50, addl.sqrt = FALSE,
                    low_par = list(Linf = 54, K = 0.01, t_anchor = 0, C = 0, ts = 0),
                    up_par = list(Linf = 64, K = 1, t_anchor = 1, C = 1, ts = 1),
                    monitor = FALSE)
res_GA$par; res_GA$Rn_max
plot(lfqbin, Fname = "rcounts",date.axis = "modern",xlab="Date",ylab="Cephalothorax length (mm)",ylim=c(0,70))#È¡ÏûÄ¬ÈÏXÖáµÄ¿Ì¶È
lt <- lfqFitCurves(dat8, par = list(Linf=58, K=0.8, t_anchor=0.4, C=0, ts=0),
                   draw = TRUE, col = "red", lty = 1, lwd=1.5)
lt <- lfqFitCurves(dat8, par = res_SA$par,
                   draw = TRUE, col = "darkblue", lty = 1, lwd=1.5)
lt <- lfqFitCurves(dat8, par = res_GA$par,
                   draw = TRUE, col = "darkgreen", lty = 1, lwd=1.5)
dat8a <- c(dat8, res_SA$par)
class(dat8a) <- "lfq"
Ms <- M_empirical(Linf = res_SA$par$Linf, K_l = res_SA$par$K, method = "Then_growth")
dat8a$M <- as.numeric(Ms)
paste("M =", as.numeric(Ms))
dat8b <- lfqModify(dat8a, vectorise_catch = TRUE,plus_group = 66)
res_cc <- catchCurve(dat8b,catch_columns =1)
dat8b$Z <- res_cc$Z
dat8b$Z
dat8b$FM <- as.numeric(dat8b$Z - dat8b$M)
dat8b$FM
dat8b$E <- dat8b$FM/dat8b$Z
dat8b$E
#################
#######´ÆÐÛÉú³¤ËÀÍöÂÊ¼ìÑégrowth parameters test
female=c(58.12,0.86,0.93,-0.27,3.22,7.97,1.93,1.02,0.91,0.47)
male=c(60.93,0.81,0.77,-0.29,3.42,8.01,2.33,0.93,1.39,0.60)
wilcox.test(female, male,paired = T)
